# Supplementary material for: Paraffin wax as self-sealing insulation material of seasonal sensible heat storage systems—A laboratory study
Source: PLoS One. 2020 Jul 29;15(7):e0236056. doi: 10.1371/journal.pone.0236056 (PMC7390307; doi:10.1371/journal.pone.0236056)
Supplement: S1 Table — (XLSX) [file pone.0236056.s001.xlsx]

## Sheet: PVC_35
seconds	water_bottom_left	water_top_left	ecoglas_bottom_left	air	water_bottom_right	paraffin_top	paraffin_center	paraffin_bottom	ecoglas_PVC_bottom	ecoglas_PVC_bottom_2	ecoglas_top_right	ecoglas_bottom_right	water_top_right	water_center_right	water_top_right_2
30	21.2155	21.2053	21.4384	21.4423	21.198	21.2548	21.3211	21.3178	21.3316	21.3398	21.2925	21.2177	21.1913	21.1884	21.1964
60	21.2145	21.2033	21.4394	21.4583	21.197	21.2538	21.3231	21.3168	21.3326	21.3388	21.2905	21.2197	21.1923	21.1844	21.1974
90	21.2125	21.2023	21.4394	21.4413	21.197	21.2548	21.3211	21.3158	21.3306	21.3368	21.2935	21.2187	21.1833	21.1834	21.1964
120	21.2285	21.2293	21.4394	21.4603	21.186	21.2548	21.3191	21.3148	21.3316	21.3348	21.2915	21.2187	21.1843	21.1844	21.1944
150	21.6287	21.6811	21.4384	21.4523	21.235	21.2528	21.3181	21.3128	21.3276	21.3348	21.2945	21.2217	21.1923	21.1854	21.1864
180	21.9468	22.0769	21.4414	21.5084	21.578	21.2548	21.3181	21.3118	21.3266	21.3348	21.2925	21.2197	21.4094	21.4276	21.4404
210	22.2839	22.3878	21.4394	21.5234	21.7219	21.2518	21.3151	21.3118	21.3276	21.3328	21.2935	21.2197	21.5315	21.5866	21.5984
240	22.653	22.6237	21.4425	21.4914	21.9899	21.2528	21.3151	21.3108	21.3256	21.3318	21.2965	21.2217	21.8137	21.8908	21.8565
270	22.8971	22.9196	21.4414	21.4804	22.2409	21.2538	21.3131	21.3118	21.3246	21.3298	21.2955	21.2197	22.0849	22.0588	22.5756
300	23.2252	23.3444	21.4414	21.4503	22.5129	21.2548	21.3131	21.3098	21.3246	21.3298	21.2955	21.2197	22.5972	22.5001	22.5326
330	23.4713	23.5983	21.4404	21.4443	23.0239	21.2558	21.3141	21.3098	21.3246	21.3258	21.2935	21.2197	22.8884	22.7722	23.0227
360	23.6934	23.6623	21.4425	21.4523	23.1139	21.2588	21.3161	21.3098	21.3216	21.3268	21.2965	21.2217	22.8564	22.8262	22.9677
390	23.9785	23.9652	21.4425	21.4433	23.2989	21.2608	21.3161	21.3098	21.3236	21.3238	21.2955	21.2217	23.0475	23.1133	23.1207
420	24.2996	24.364	21.4425	21.4533	23.4569	21.2668	21.3211	21.3098	21.3236	21.3238	21.2975	21.2227	23.4898	23.3064	23.5698
450	24.4897	24.571	21.4445	21.4213	23.6199	21.2758	21.3231	21.3128	21.3216	21.3238	21.2985	21.2197	23.778	23.8187	23.9399
480	24.7538	24.8129	21.4435	21.5404	24.0079	21.2848	21.3331	21.3168	21.3246	21.3248	21.2975	21.2217	24.0822	24.0118	24.1829
510	25.0599	25.0728	21.4435	21.5524	24.3469	21.2968	21.342	21.3218	21.3256	21.3258	21.2975	21.2217	24.1663	24.3129	24.3449
540	25.28	25.3217	21.4445	21.5164	24.5539	21.3138	21.351	21.3288	21.3276	21.3248	21.2995	21.2227	24.6716	24.602	24.616
570	25.5511	25.6565	21.4445	21.4994	24.8879	21.3309	21.363	21.3358	21.3276	21.3268	21.2985	21.2217	24.9618	24.8802	25.1201
600	25.8292	25.8304	21.4455	21.4864	25.0019	21.3539	21.379	21.3448	21.3326	21.3278	21.2985	21.2227	25.1359	25.0462	25.2611
630	26.1063	26.1023	21.4455	21.4603	25.2769	21.3759	21.393	21.3578	21.3375	21.3288	21.3005	21.2257	25.349	25.4514	25.3971
660	26.3844	26.3782	21.4465	21.4453	25.5479	21.3999	21.4129	21.3698	21.3435	21.3308	21.3005	21.2247	25.7633	25.5965	25.6082
690	26.6495	26.6091	21.4455	21.4453	25.7549	21.4289	21.4359	21.3827	21.3505	21.3348	21.3015	21.2247	26.0605	25.9457	26.0413
720	26.9266	26.903	21.4465	21.4513	26.2929	21.4589	21.4598	21.4037	21.3575	21.3398	21.3025	21.2247	26.3697	26.2928	26.1073
750	27.1537	27.2109	21.4475	21.4744	26.5109	21.4949	21.4858	21.4217	21.3675	21.3468	21.3015	21.2237	26.5078	26.4829	26.7404
780	27.3818	27.4798	21.4475	21.5214	26.6169	21.5309	21.5147	21.4417	21.3765	21.3548	21.3025	21.2247	26.792	26.782	26.7414
810	27.7109	27.7597	21.4495	21.6604	26.8619	21.5719	21.5457	21.4657	21.3875	21.3578	21.3035	21.2267	27.0292	27.0252	26.9504
840	27.955	28.0006	21.4485	21.6044	27.2849	21.6149	21.5786	21.4897	21.4025	21.3688	21.3025	21.2247	27.2863	27.2663	27.2125
870	28.2211	28.2475	21.4495	21.6224	27.5109	21.6569	21.6166	21.5197	21.4175	21.3788	21.3025	21.2267	27.5635	27.5284	27.5225
900	28.3861	28.4934	21.4515	21.5944	27.6769	21.708	21.6535	21.5447	21.4365	21.3918	21.3045	21.2257	27.8227	27.9676	27.7306
930	28.6432	28.6343	21.4545	21.5404	27.9449	21.757	21.6954	21.5786	21.4545	21.4038	21.3045	21.2257	28.225	28.2677	27.9986
960	28.9253	28.9242	21.4505	21.5184	28.3259	21.809	21.7373	21.6116	21.4744	21.4189	21.3045	21.2267	28.4291	28.2867	28.3627
990	29.1904	29.2191	21.4525	21.5124	28.6139	21.865	21.7803	21.6476	21.4974	21.4329	21.3055	21.2257	28.5272	28.5709	28.7148
1020	29.4035	29.416	21.4555	21.5134	28.6839	21.921	21.8312	21.6856	21.5194	21.4489	21.3045	21.2267	28.7353	28.761	28.6877
1050	29.6856	29.8369	21.4555	21.5274	28.9538	21.98	21.8801	21.7235	21.5474	21.4679	21.3055	21.2277	29.1806	29.0921	29.1378
1080	29.9777	29.9568	21.4575	21.6334	29.0598	22.0401	21.933	21.7655	21.5734	21.4889	21.3075	21.2267	29.3777	29.3012	29.0918
1110	30.2348	30.2157	21.4585	21.6624	29.5948	22.1031	21.9849	21.8095	21.6033	21.5119	21.3065	21.2267	29.749	29.6484	29.5499
1140	30.4789	30.3946	21.4605	21.6624	29.7178	22.1691	22.0388	21.8555	21.6343	21.5309	21.3075	21.2287	29.826	29.8645	29.7829
1170	30.5449	30.5436	21.4615	21.6464	30.0308	22.2351	22.0987	21.8994	21.6653	21.5579	21.3085	21.2297	29.9781	30.1276	29.953
1200	30.4789	30.4616	21.4635	21.6954	30.1818	22.3051	22.1576	21.9494	21.7013	21.5839	21.3095	21.2277	30.4364	30.3987	30.138
1230	30.731	30.7325	21.4665	21.6564	30.2008	22.3732	22.2175	21.9974	21.7362	21.6119	21.3075	21.2277	30.4194	30.5178	30.243
1260	31.1151	31.2223	21.4705	21.5934	30.5558	22.4462	22.2774	22.0504	21.7772	21.642	21.3095	21.2307	30.5895	30.5998	30.5951
1290	31.3642	31.4432	21.4725	21.5664	30.6708	22.5182	22.3452	22.1053	21.8162	21.673	21.3095	21.2287	30.8327	30.8749	30.7881
1320	31.6003	31.5832	21.4735	21.5434	30.9968	22.5902	22.4081	22.1583	21.8571	21.705	21.3105	21.2297	31.0178	31.045	31.0582
1350	31.8324	31.7841	21.4755	21.5184	31.2238	22.6662	22.476	22.2133	21.8981	21.739	21.3115	21.2307	31.3901	31.2661	31.3892
1380	32.0795	32.093	21.4805	21.4994	31.4068	22.7443	22.5429	22.2742	21.9451	21.773	21.3105	21.2307	31.4821	31.5302	31.3882
1410	32.2736	32.3808	21.4835	21.4744	31.5538	22.8203	22.6128	22.3322	21.99	21.81	21.3115	21.2307	31.7483	31.6433	31.6913
1440	32.4646	32.4958	21.4885	21.4623	31.8208	22.8973	22.6796	22.3922	22.038	21.847	21.3125	21.2317	31.8824	31.8834	31.9303
1470	32.6667	32.7557	21.4915	21.4483	31.9808	22.9773	22.7525	22.4541	22.086	21.8881	21.3135	21.2307	32.1215	32.0345	32.0694
1500	32.9348	32.9946	21.4955	21.4533	32.1748	23.0593	22.8234	22.5151	22.1369	21.9281	21.3155	21.2317	32.3407	32.3296	32.1894
1530	33.1309	33.1485	21.5045	21.4774	32.5288	23.1384	22.8983	22.5751	22.1869	21.9711	21.3145	21.2337	32.4347	32.5917	32.4974
1560	33.2689	33.3744	21.5095	21.4664	32.7038	23.2244	22.9721	22.644	22.2408	22.0141	21.3165	21.2347	32.787	32.7608	32.6305
1590	33.511	33.6044	21.5125	21.4413	32.8808	23.3054	23.048	22.71	22.2948	22.0581	21.3165	21.2327	32.8921	32.9069	32.9005
1620	33.6661	33.7023	21.5175	21.4293	33.1358	23.3884	23.1229	22.7769	22.3488	22.1052	21.3175	21.2357	33.2143	33.187	33.3156
1650	33.8592	33.9802	21.5255	21.4033	33.2958	23.4725	23.1987	22.8429	22.4067	22.1512	21.3175	21.2367	33.4794	33.179	33.4496
1680	34.0532	34.1102	21.5325	21.4133	33.3318	23.5585	23.2776	22.9149	22.4647	22.2022	21.3215	21.2387	33.5415	33.3491	33.4036
1710	34.1753	34.1791	21.5395	21.3863	33.6408	23.6415	23.3584	22.9828	22.5226	22.2502	21.3195	21.2387	33.6576	33.6422	33.4446
1740	34.3343	34.3611	21.5485	21.3993	33.7068	23.7285	23.4373	23.0548	22.5836	22.3013	21.3205	21.2377	33.8717	33.8453	33.8257
1770	34.4674	34.493	21.5556	21.3833	33.9278	23.8156	23.5191	23.1267	22.6445	22.3543	21.3235	21.2407	33.9818	33.9604	33.9777
1800	34.6184	34.589	21.5626	21.3673	34.0888	23.9046	23.598	23.1987	22.7035	22.4073	21.3235	21.2417	34.1169	34.1595	34.2108
1830	34.7095	34.7209	21.5726	21.3493	34.2118	23.9926	23.6789	23.2727	22.7674	22.4583	21.3265	21.2417	34.305	34.3736	34.1778
1860	34.8005	34.7799	21.5826	21.3343	34.3938	24.0816	23.7617	23.3456	22.8304	22.5134	21.3285	21.2417	34.382	34.3616	34.3298
1890	34.8695	34.9188	21.5916	21.3273	34.3388	24.1727	23.8426	23.4206	22.8933	22.5704	21.3295	21.2437	34.4221	34.4346	34.4488
1920	34.9526	34.9618	21.6016	21.3153	34.4678	24.2627	23.9274	23.4955	22.9593	22.6274	21.3325	21.2457	34.4721	34.5156	34.7029
1950	35.0296	35.0548	21.6136	21.3133	34.4778	24.3517	24.0103	23.5715	23.0222	22.6844	21.3335	21.2467	34.7153	34.6237	34.6789
1980	35.0566	35.0698	21.6226	21.3053	34.7248	24.4417	24.0941	23.6495	23.0932	22.7405	21.3335	21.2477	34.7283	34.7167	34.6759
2010	35.0886	35.1228	21.6326	21.3123	34.9388	24.5328	24.178	23.7264	23.1581	22.8015	21.3395	21.2497	34.6772	34.6837	34.8549
2040	35.1096	35.1367	21.6476	21.3063	34.8818	24.6258	24.2638	23.8044	23.2251	22.8625	21.3435	21.2517	34.7913	34.7998	34.8679
2070	35.1436	35.1357	21.6577	21.3003	34.9458	24.7138	24.3477	23.8793	23.295	22.9215	21.3435	21.2547	34.8744	34.8898	34.9639
2100	35.1536	35.1627	21.6707	21.2973	34.9318	24.8019	24.4305	23.9603	23.362	22.9836	21.3455	21.2537	34.9004	34.8848	35.0089
2130	35.1876	35.1867	21.6837	21.2813	34.9438	24.8949	24.5144	24.0382	23.4309	23.0446	21.3505	21.2547	34.9664	34.9528	34.9489
2160	35.1976	35.2007	21.6987	21.2803	34.9698	24.9819	24.5992	24.1152	23.5009	23.1076	21.3535	21.2587	34.9424	34.9618	35.0129
2190	35.2186	35.2067	21.7107	21.2863	35.0868	25.0729	24.6821	24.1921	23.5728	23.1727	21.3545	21.2597	34.9414	34.9748	35.0359
2220	35.2156	35.2277	21.7247	21.2833	35.0448	25.161	24.7689	24.2721	23.6417	23.2357	21.3565	21.2607	35.0155	35.0419	35.1089
2250	35.2106	35.2167	21.7377	21.2613	35.0398	25.248	24.8518	24.351	23.7147	23.3007	21.3625	21.2637	34.9884	35.0309	35.0529
2280	35.1956	35.1857	21.7537	21.2603	35.0338	25.335	24.9336	24.428	23.7856	23.3667	21.3655	21.2667	35.0585	35.0189	35.1029
2310	35.1926	35.1937	21.7708	21.2573	35.0528	25.42	25.0155	24.506	23.8546	23.4308	21.3675	21.2707	35.0675	35.0619	35.1029
2340	35.1826	35.1787	21.7868	21.2463	35.0488	25.5061	25.0983	24.5869	23.9265	23.4958	21.3704	21.2737	35.0745	35.0579	35.0699
2370	35.1646	35.1577	21.8038	21.2433	35.0488	25.5901	25.1802	24.6629	23.9985	23.5638	21.3754	21.2767	35.0655	35.0559	35.0879
2400	35.1476	35.1387	21.8178	21.2343	35.0868	25.6741	25.261	24.7378	24.0684	23.6299	21.3814	21.2787	35.1035	35.0539	35.1189
2430	35.1276	35.1248	21.8378	21.2273	35.0588	25.7561	25.3389	24.8168	24.1404	23.6959	21.3844	21.2807	35.0545	35.0129	35.0889
2460	35.1136	35.1118	21.8538	21.2303	35.0788	25.8362	25.4227	24.8927	24.2113	23.7619	21.3904	21.2857	35.0645	35.0539	35.0849
2490	35.0986	35.0918	21.8728	21.2393	35.0318	25.9172	25.4986	24.9667	24.2842	23.829	21.3944	21.2888	35.0175	35.0259	35.0339
2520	35.0806	35.0808	21.8909	21.2203	35.0358	25.9962	25.5775	25.0427	24.3542	23.894	21.4004	21.2918	35.0425	35.0329	35.0349
2550	35.0626	35.0558	21.9079	21.2203	35.0278	26.0752	25.6563	25.1186	24.4261	23.963	21.4034	21.2978	35.0175	35.0199	35.0339
2580	35.0466	35.0448	21.9279	21.2303	35.0028	26.1542	25.7322	25.1906	24.4951	24.029	21.4084	21.2988	34.9934	34.9869	34.9999
2610	35.0276	35.0218	21.9469	21.2273	34.9748	26.2313	25.807	25.2665	24.567	24.0951	21.4154	21.3008	35.0055	34.9859	34.9949
2640	35.0126	35.0028	21.9649	21.2293	34.9488	26.3043	25.8809	25.3385	24.634	24.1601	21.4194	21.3048	34.9614	34.9628	34.9439
2670	34.9926	34.9878	21.986	21.2313	34.9598	26.3773	25.9568	25.4094	24.7049	24.2281	21.4254	21.3098	34.9474	34.9418	34.9559
2700	34.9786	34.9738	22.009	21.2263	34.9388	26.4513	26.0306	25.4814	24.7759	24.2962	21.4314	21.3148	34.9444	34.9388	34.9379
2730	34.9626	34.9558	22.029	21.2293	34.8918	26.5244	26.1035	25.5524	24.8418	24.3602	21.4374	21.3198	34.9474	34.9388	34.9459
2760	34.9486	34.9438	22.05	21.2673	34.9028	26.5944	26.1734	25.6223	24.9118	24.4272	21.4444	21.3248	34.9004	34.8738	34.9209
2790	34.9325	34.9278	22.071	21.2643	34.8778	26.6644	26.2443	25.6923	24.9807	24.4913	21.4504	21.3298	34.8994	34.8988	34.8899
2820	34.9225	34.9208	22.0941	21.2503	34.9028	26.7334	26.3131	25.7612	25.0487	24.5593	21.4574	21.3348	34.8714	34.8858	34.8829
2850	34.9115	34.9088	22.1171	21.2323	34.8828	26.8004	26.381	25.8272	25.1126	24.6223	21.4644	21.3378	34.8764	34.8628	34.8739
2880	34.9035	34.9018	22.1391	21.2283	34.8818	26.8654	26.4499	25.8942	25.1786	24.6863	21.4714	21.3448	34.8754	34.8698	34.8649
2910	34.8935	34.8928	22.1601	21.2143	34.8538	26.9325	26.5168	25.9621	25.2475	24.7524	21.4774	21.3498	34.8634	34.8438	34.8629
2940	34.8885	34.8888	22.1851	21.2013	34.8478	27.0005	26.5827	26.0261	25.3084	24.8134	21.4864	21.3548	34.8584	34.8478	34.8469
2970	34.8815	34.8749	22.2072	21.1893	34.8398	27.0635	26.6475	26.0911	25.3764	24.8774	21.4883	21.3608	34.8353	34.8038	34.8279
3000	34.8725	34.8689	22.2312	21.2293	34.8358	27.1265	26.7104	26.156	25.4413	24.9405	21.5013	21.3678	34.8303	34.8258	34.8379
3030	34.8655	34.8639	22.2542	21.2673	34.8048	27.1905	26.7733	26.218	25.5043	25.0035	21.5073	21.3738	34.8323	34.7948	34.8299
3060	34.8625	34.8559	22.2772	21.2433	34.8388	27.2516	26.8352	26.2829	25.5672	25.0635	21.5153	21.3788	34.8093	34.8178	34.8269
3090	34.8575	34.8499	22.3022	21.2483	34.7808	27.3136	26.8951	26.3419	25.6272	25.1235	21.5243	21.3848	34.8133	34.7758	34.8089
3120	34.8495	34.8419	22.3253	21.2473	34.8058	27.3756	26.956	26.4049	25.6892	25.1856	21.5333	21.3928	34.8303	34.8078	34.8219
3150	34.8485	34.8429	22.3513	21.2213	34.8318	27.4356	27.0149	26.4628	25.7471	25.2426	21.5413	21.3988	34.7873	34.7898	34.8199
3180	34.8495	34.8449	22.3773	21.2343	34.7998	27.4996	27.0768	26.5238	25.8081	25.3016	21.5493	21.4038	34.8083	34.8038	34.8159
3210	34.8415	34.8329	22.4023	21.2343	34.8268	27.5617	27.1337	26.5808	25.866	25.3617	21.5593	21.4118	34.7863	34.8198	34.7989
3240	34.8415	34.8389	22.4274	21.2343	34.7938	27.6237	27.1906	26.6397	25.926	25.4197	21.5693	21.4188	34.8063	34.7878	34.7889
3270	34.8485	34.8419	22.4514	21.2413	34.7788	27.6877	27.2505	26.6957	25.9839	25.4797	21.5753	21.4258	34.7923	34.7828	34.8099
3300	34.8445	34.8389	22.4774	21.2583	34.8038	27.7527	27.3093	26.7507	26.0409	25.5357	21.5863	21.4338	34.7963	34.7908	34.8169
3330	34.8475	34.8469	22.5044	21.2503	34.7718	27.8197	27.3702	26.8076	26.0968	25.5908	21.5963	21.4418	34.7863	34.7818	34.7739
3360	34.8455	34.8419	22.5325	21.2493	34.7988	27.8837	27.4311	26.8616	26.1508	25.6478	21.6062	21.4498	34.7933	34.7948	34.8039
3390	34.8475	34.8469	22.5575	21.2473	34.7858	27.9478	27.492	26.9176	26.2087	25.7008	21.6152	21.4578	34.7883	34.7778	34.8039
3420	34.8495	34.8459	22.5805	21.2363	34.8088	28.0158	27.5589	26.9736	26.2627	25.7548	21.6252	21.4648	34.8013	34.7547	34.8239
3450	34.8485	34.8509	22.6115	21.2313	34.8198	28.0818	27.6228	27.0255	26.3157	25.8099	21.6342	21.4738	34.7903	34.8118	34.8149
3480	34.8485	34.8369	22.6356	21.2193	34.7908	28.1478	27.6867	27.0835	26.3706	25.8629	21.6472	21.4808	34.8223	34.7878	34.8219
3510	34.8525	34.8539	22.6626	21.2163	34.7878	28.2088	27.7506	27.1355	26.4216	25.9139	21.6562	21.4898	34.8253	34.7948	34.8029
3540	34.8535	34.8539	22.6906	21.2473	34.8008	28.2739	27.8154	27.1914	26.4755	25.9679	21.6672	21.4988	34.8153	34.8138	34.8029
3570	34.8495	34.8429	22.7186	21.2603	34.7938	28.3389	27.8763	27.2494	26.5255	26.021	21.6782	21.5068	34.8103	34.8118	34.8149
3600	34.8535	34.8539	22.7467	21.2883	34.7898	28.4019	27.9382	27.3064	26.5785	26.072	21.6872	21.5168	34.8233	34.8248	34.8179
3630	34.8535	34.8509	22.7747	21.2563	34.8188	28.4669	27.9991	27.3623	26.6334	26.12	21.7002	21.5248	34.8063	34.8068	34.8179
3660	34.8575	34.8549	22.8037	21.2553	34.8078	28.5289	28.061	27.4193	26.6864	26.168	21.7122	21.5358	34.8143	34.8218	34.8179
3690	34.8645	34.8599	22.8337	21.2543	34.8008	28.5929	28.1229	27.4783	26.7423	26.219	21.7232	21.5418	34.8183	34.8038	34.8189
3720	34.8595	34.8639	22.8628	21.2553	34.8218	28.652	28.1848	27.5392	26.8023	26.2691	21.7341	21.5528	34.8443	34.8228	34.8399
3750	34.8595	34.8569	22.8908	21.2703	34.8358	28.714	28.2457	27.5992	26.8622	26.3181	21.7461	21.5618	34.8273	34.8358	34.8349
3780	34.8555	34.8599	22.9188	21.2633	34.8218	28.773	28.3076	27.6572	26.9232	26.3681	21.7551	21.5708	34.8343	34.8168	34.8319
3810	34.8615	34.8629	22.9468	21.2543	34.8348	28.832	28.3714	27.7201	26.9921	26.4141	21.7691	21.5808	34.8283	34.8188	34.8179
3840	34.8605	34.8559	22.9799	21.2323	34.8418	28.89	28.4333	27.7791	27.0621	26.4642	21.7801	21.5928	34.8333	34.8278	34.8299
3870	34.8655	34.8619	23.0109	21.2263	34.8228	28.9511	28.4952	27.8431	27.13	26.5122	21.7941	21.6018	34.8343	34.8278	34.8259
3900	34.8635	34.8659	23.0409	21.2523	34.8158	29.0101	28.5561	27.906	27.2	26.5612	21.8041	21.6118	34.8253	34.8208	34.8239
3930	34.8695	34.8689	23.068	21.2533	34.8328	29.0631	28.618	27.97	27.2729	26.6102	21.8151	21.6228	34.8153	34.8278	34.8339
3960	34.8715	34.8709	23.099	21.2543	34.8248	29.1201	28.6779	28.0339	27.3409	26.6572	21.8271	21.6328	34.8313	34.8388	34.8459
3990	34.8755	34.8779	23.13	21.2433	34.8208	29.1751	28.7388	28.0979	27.4088	26.7083	21.8401	21.6418	34.8473	34.8148	34.8169
4020	34.8725	34.8689	23.161	21.2393	34.8228	29.2321	28.7977	28.1619	27.4748	26.7583	21.853	21.6528	34.8483	34.8578	34.8479
4050	34.8745	34.8729	23.1901	21.2443	34.8448	29.2821	28.8566	28.2258	27.5447	26.8083	21.867	21.6648	34.8514	34.8358	34.8509
4080	34.8755	34.8858	23.2201	21.2343	34.8318	29.3362	28.9125	28.2898	27.6087	26.8593	21.879	21.6748	34.8473	34.8298	34.8339
4110	34.8775	34.8719	23.2511	21.2343	34.8598	29.3882	28.9684	28.3538	27.6746	26.9134	21.891	21.6868	34.8493	34.8468	34.8499
4140	34.8725	34.8719	23.2802	21.2283	34.8478	29.4392	29.0253	28.4167	27.7376	26.9634	21.904	21.6958	34.8273	34.8348	34.8469
4170	34.8795	34.8749	23.3122	21.2263	34.8468	29.4892	29.0822	28.4767	27.8035	27.0184	21.916	21.7078	34.8193	34.8588	34.8459
4200	34.8775	34.8779	23.3442	21.2263	34.8468	29.5392	29.1351	28.5387	27.8655	27.0714	21.931	21.7168	34.8393	34.8518	34.8449
4230	34.8815	34.8798	23.3732	21.2013	34.8678	29.5852	29.191	28.5996	27.9274	27.1285	21.945	21.7288	34.8443	34.8658	34.8319
4260	34.8755	34.8689	23.4043	21.2123	34.8378	29.6343	29.2419	28.6606	27.9874	27.1825	21.957	21.7408	34.8413	34.8308	34.8389
4290	34.8755	34.8759	23.4353	21.2063	34.8348	29.6803	29.2968	28.7186	28.0493	27.2395	21.9709	21.7508	34.8443	34.8478	34.8469
4320	34.8775	34.8749	23.4653	21.2073	34.8638	29.7283	29.3477	28.7785	28.1063	27.2955	21.9849	21.7628	34.8403	34.8388	34.8499
4350	34.8755	34.8749	23.4954	21.2223	34.8478	29.7733	29.3996	28.8355	28.1682	27.3506	21.9969	21.7758	34.8343	34.8678	34.8479
4380	34.8725	34.8759	23.5284	21.2113	34.8338	29.8163	29.4505	28.8925	28.2252	27.4096	22.0099	21.7868	34.8604	34.8358	34.8449
4410	34.8725	34.8719	23.5554	21.2093	34.8298	29.8613	29.4974	28.9484	28.2831	27.4646	22.0249	21.8008	34.8423	34.8268	34.8569
4440	34.8735	34.8669	23.5894	21.2073	34.8428	29.9043	29.5473	29.0044	28.3381	27.5196	22.0379	21.8108	34.8413	34.8458	34.8349
4470	34.8765	34.8729	23.6185	21.2073	34.8388	29.9463	29.5963	29.0564	28.394	27.5787	22.0529	21.8218	34.8524	34.8468	34.8379
4500	34.8775	34.8749	23.6485	21.2013	34.8388	29.9874	29.6452	29.1143	28.448	27.6327	22.0669	21.8358	34.8463	34.8388	34.8459
4530	34.8795	34.8818	23.6815	21.2133	34.8638	30.0304	29.6921	29.1663	28.499	27.6907	22.0808	21.8438	34.8514	34.8508	34.8549
4560	34.8835	34.8769	23.7116	21.2173	34.8488	30.0704	29.737	29.2183	28.5529	27.7467	22.0958	21.8598	34.8413	34.8288	34.8609
4590	34.8835	34.8828	23.7406	21.2203	34.8398	30.1114	29.7849	29.2702	28.6049	27.8028	22.1108	21.8728	34.8383	34.8358	34.8589
4620	34.8795	34.8749	23.7696	21.2173	34.8628	30.1494	29.8328	29.3202	28.6558	27.8618	22.1248	21.8828	34.8514	34.8288	34.8619
4650	34.8755	34.8709	23.8006	21.2143	34.8458	30.1904	29.8738	29.3712	28.7078	27.9178	22.1388	21.8958	34.8423	34.8558	34.8459
4680	34.8755	34.8759	23.8297	21.2183	34.8498	30.2284	29.9197	29.4222	28.7548	27.9748	22.1528	21.9078	34.8614	34.8378	34.8579
4710	34.8755	34.8719	23.8617	21.2263	34.8438	30.2654	29.9636	29.4711	28.8067	28.0319	22.1678	21.9228	34.8544	34.8298	34.8539
4740	34.8765	34.8769	23.8927	21.2113	34.8558	30.3044	30.0045	29.5171	28.8557	28.0859	22.1828	21.9328	34.8594	34.8458	34.8519
4770	34.8775	34.8719	23.9207	21.2233	34.8548	30.3395	30.0484	29.5641	28.9036	28.1399	22.1987	21.9468	34.8493	34.8378	34.8539
4800	34.8745	34.8739	23.9498	21.2173	34.8398	30.3745	30.0884	29.614	28.9526	28.1929	22.2127	21.9588	34.8323	34.8368	34.8509
4830	34.8735	34.8689	23.9798	21.2313	34.8588	30.4105	30.1293	29.659	28.9956	28.245	22.2257	21.9728	34.8524	34.8618	34.8459
4860	34.8695	34.8689	24.0098	21.2283	34.8378	30.4455	30.1702	29.705	29.0415	28.298	22.2427	21.9858	34.8524	34.8598	34.8369
4890	34.8745	34.8719	24.0389	21.2353	34.8598	30.4805	30.2111	29.749	29.0875	28.346	22.2547	21.9988	34.8293	34.8428	34.8419
4920	34.8735	34.8749	24.0679	21.2273	34.8288	30.5145	30.2521	29.7959	29.1335	28.398	22.2707	22.0108	34.8574	34.8478	34.8389
4950	34.8775	34.8739	24.0969	21.2173	34.8508	30.5465	30.292	29.8379	29.1774	28.4471	22.2877	22.0238	34.8493	34.8548	34.8549
4980	34.8695	34.8709	24.1269	21.2133	34.8588	30.5795	30.3309	29.8819	29.2194	28.4961	22.3017	22.0359	34.8323	34.8498	34.8419
5010	34.8745	34.8699	24.155	21.2093	34.8478	30.6115	30.3699	29.9219	29.2634	28.5431	22.3176	22.0489	34.8584	34.8458	34.8549
5040	34.8745	34.8699	24.181	21.2103	34.8528	30.6435	30.4048	29.9668	29.3053	28.5881	22.3316	22.0629	34.8443	34.8438	34.8489
5070	34.8745	34.8749	24.212	21.2263	34.8418	30.6766	30.4417	30.0088	29.3473	28.6351	22.3486	22.0769	34.8534	34.8518	34.8439
5100	34.8775	34.8729	24.238	21.2573	34.8468	30.7066	30.4807	30.0498	29.3903	28.6832	22.3636	22.0909	34.8433	34.8378	34.8509
5130	34.8735	34.8739	24.2691	21.2403	34.8538	30.7366	30.5146	30.0908	29.4302	28.7242	22.3786	22.0999	34.8544	34.8528	34.8529
5160	34.8745	34.8749	24.2951	21.2203	34.8398	30.7676	30.5495	30.1297	29.4712	28.7692	22.3946	22.1169	34.8624	34.8538	34.8509
5190	34.8755	34.8798	24.3251	21.2133	34.8428	30.7966	30.5845	30.1707	29.5112	28.8152	22.4096	22.1299	34.8604	34.8568	34.8509
5220	34.8795	34.8788	24.3541	21.2293	34.8678	30.8276	30.6234	30.2087	29.5501	28.8572	22.4246	22.1449	34.8584	34.8438	34.8489
5250	34.8765	34.8709	24.3792	21.2643	34.8498	30.8546	30.6564	30.2477	29.5891	28.8993	22.4425	22.1589	34.8453	34.8358	34.8309
5280	34.8785	34.8699	24.4082	21.2633	34.8498	30.8826	30.6893	30.2887	29.6291	28.9403	22.4565	22.1709	34.8544	34.8568	34.8399
5310	34.8785	34.8729	24.4352	21.2603	34.8558	30.9126	30.7272	30.3256	29.667	28.9833	22.4725	22.1869	34.8584	34.8638	34.8519
5340	34.8755	34.8788	24.4622	21.2413	34.8448	30.9386	30.7562	30.3606	29.703	29.0253	22.4875	22.2009	34.8544	34.8578	34.8439
5370	34.8825	34.8798	24.4873	21.2173	34.8708	30.9666	30.7911	30.3976	29.741	29.0633	22.5055	22.2149	34.8604	34.8468	34.8639
5400	34.8815	34.8798	24.5153	21.2263	34.8568	30.9936	30.8231	30.4336	29.779	29.1034	22.5205	22.2289	34.8564	34.8418	34.8579
5430	34.8815	34.8808	24.5423	21.2183	34.8628	31.0217	30.854	30.4696	29.8129	29.1424	22.5365	22.2429	34.8554	34.8528	34.8549
5460	34.8825	34.8779	24.5693	21.2103	34.8658	31.0477	30.8839	30.5055	29.8499	29.1814	22.5534	22.2559	34.8614	34.8568	34.8599
5490	34.8855	34.8828	24.5964	21.2303	34.8398	31.0727	30.9169	30.5385	29.8849	29.2194	22.5694	22.2719	34.8534	34.8478	34.8589
5520	34.8845	34.8788	24.6224	21.2383	34.8688	31.0987	30.9488	30.5755	29.9218	29.2574	22.5854	22.2839	34.8594	34.8378	34.8629
5550	34.8835	34.8858	24.6464	21.2163	34.8548	31.1237	30.9798	30.6085	29.9548	29.2944	22.6004	22.2989	34.8503	34.8698	34.8689
5580	34.8825	34.8828	24.6714	21.2173	34.8528	31.1507	31.0087	30.6385	29.9888	29.3305	22.6164	22.3149	34.8514	34.8658	34.8559
5610	34.8885	34.8858	24.6995	21.2073	34.8598	31.1767	31.0377	30.6734	30.0228	29.3675	22.6334	22.3279	34.8664	34.8688	34.8649
5640	34.8865	34.8878	24.7255	21.2093	34.8498	31.1977	31.0676	30.7064	30.0577	29.4045	22.6494	22.3439	34.8734	34.8718	34.8699
5670	34.8835	34.8878	24.7485	21.2203	34.8588	31.2237	31.0986	30.7394	30.0877	29.4385	22.6634	22.3589	34.8734	34.8688	34.8519
5700	34.8815	34.8888	24.7755	21.2263	34.8628	31.2487	31.1265	30.7684	30.1217	29.4725	22.6793	22.3729	34.8714	34.8758	34.8689
5730	34.8855	34.8838	24.7996	21.2303	34.8578	31.2697	31.1565	30.8004	30.1557	29.5095	22.6963	22.3869	34.8594	34.8528	34.8689
5760	34.8855	34.8848	24.8266	21.2203	34.8658	31.2937	31.1834	30.8343	30.1886	29.5436	22.7133	22.4009	34.8544	34.8718	34.8659
5790	34.8875	34.8878	24.8506	21.2253	34.8778	31.3177	31.2134	30.8623	30.2196	29.5766	22.7283	22.4169	34.8644	34.8718	34.8709
5820	34.8835	34.8838	24.8746	21.2113	34.8778	31.3387	31.2383	30.8963	30.2496	29.6096	22.7433	22.4289	34.8584	34.8788	34.8529
5850	34.8825	34.8838	24.9007	21.2183	34.8728	31.3597	31.2663	30.9253	30.2806	29.6426	22.7593	22.4459	34.8644	34.8708	34.8659
5880	34.8825	34.8798	24.9247	21.2163	34.8668	31.3828	31.2922	30.9533	30.3105	29.6766	22.7753	22.4589	34.8493	34.8618	34.8639
5910	34.8825	34.8838	24.9477	21.2173	34.8708	31.4058	31.3182	30.9833	30.3405	29.7086	22.7932	22.4739	34.8493	34.8728	34.8609
5940	34.8815	34.8808	24.9707	21.2133	34.8788	31.4248	31.3461	31.0142	30.3725	29.7416	22.8072	22.4889	34.8714	34.8818	34.8579
5970	34.8825	34.8769	24.9957	21.2283	34.8588	31.4448	31.3711	31.0402	30.3985	29.7717	22.8242	22.5019	34.8674	34.8618	34.8629
6000	34.8795	34.8808	25.0208	21.2223	34.8648	31.4688	31.398	31.0722	30.4305	29.8037	22.8392	22.5179	34.8684	34.8588	34.8659
6030	34.8835	34.8808	25.0428	21.2163	34.8698	31.4888	31.422	31.0982	30.4584	29.8347	22.8562	22.5339	34.8664	34.8668	34.8639
6060	34.8795	34.8808	25.0658	21.2193	34.8728	31.5078	31.4469	31.1242	30.4884	29.8667	22.8732	22.5479	34.8564	34.8638	34.8539
6090	34.8825	34.8828	25.0898	21.2283	34.8728	31.5278	31.4709	31.1522	30.5154	29.8957	22.8882	22.5629	34.8634	34.8788	34.8589
6120	34.8825	34.8838	25.1119	21.2193	34.8628	31.5448	31.4958	31.1791	30.5434	29.9267	22.9042	22.5779	34.8594	34.8628	34.8639
6150	34.8865	34.8818	25.1349	21.2063	34.8748	31.5648	31.5208	31.2061	30.5713	29.9547	22.9221	22.5909	34.8694	34.8718	34.8639
6180	34.8865	34.8838	25.1559	21.2143	34.8678	31.5858	31.5408	31.2331	30.5993	29.9838	22.9381	22.6069	34.8694	34.8638	34.8659
6210	34.8895	34.8808	25.1789	21.2223	34.8728	31.6018	31.5677	31.2581	30.6253	30.0158	22.9531	22.6209	34.8714	34.8608	34.8649
6240	34.8905	34.8848	25.2009	21.2283	34.8588	31.6188	31.5927	31.2831	30.6503	30.0438	22.9681	22.6359	34.8684	34.8668	34.8659
6270	34.8895	34.8858	25.223	21.2213	34.8558	31.6388	31.6126	31.3081	30.6803	30.0728	22.9861	22.6509	34.8734	34.8718	34.8679
6300	34.8905	34.8878	25.247	21.2263	34.8768	31.6558	31.6356	31.3361	30.7022	30.1008	23.0001	22.6649	34.8694	34.8778	34.8749
6330	34.8915	34.8888	25.268	21.2723	34.8568	31.6728	31.6606	31.359	30.7302	30.1278	23.0181	22.6809	34.8664	34.8708	34.8719
6360	34.8925	34.8968	25.291	21.2473	34.8638	31.6888	31.6825	31.383	30.7552	30.1578	23.032	22.6949	34.8704	34.8728	34.8709
6390	34.8925	34.8908	25.309	21.2503	34.8768	31.7058	31.7035	31.407	30.7802	30.1849	23.048	22.7089	34.8564	34.8798	34.8749
6420	34.8885	34.8888	25.3311	21.2413	34.8658	31.7259	31.7244	31.43	30.8062	30.2119	23.063	22.7249	34.8804	34.8718	34.8719
6450	34.8875	34.8858	25.3541	21.2303	34.8748	31.7419	31.7454	31.455	30.8271	30.2369	23.079	22.7399	34.8754	34.8498	34.8749
6480	34.8855	34.8858	25.3741	21.2263	34.8808	31.7579	31.7694	31.479	30.8541	30.2669	23.096	22.7539	34.8664	34.8768	34.8719
6510	34.8845	34.8838	25.3961	21.2293	34.8728	31.7739	31.7893	31.504	30.8781	30.2909	23.113	22.768	34.8624	34.8628	34.8659
6540	34.8865	34.8828	25.4161	21.2573	34.8668	31.7879	31.8103	31.525	30.9021	30.3149	23.126	22.784	34.8734	34.8668	34.8729
6570	34.8875	34.8888	25.4372	21.2393	34.8768	31.8059	31.8302	31.5439	30.9251	30.3419	23.141	22.798	34.8744	34.8598	34.8669
6600	34.8865	34.8788	25.4562	21.2273	34.8808	31.8199	31.8502	31.5669	30.949	30.3679	23.1569	22.814	34.8714	34.8768	34.8689
6630	34.8855	34.8878	25.4782	21.2183	34.8668	31.8329	31.8722	31.5899	30.97	30.3939	23.1719	22.829	34.8644	34.8618	34.8599
6660	34.8885	34.8868	25.4972	21.2243	34.8698	31.8499	31.8911	31.6129	30.993	30.419	23.1889	22.841	34.8724	34.8778	34.8679
6690	34.8865	34.8818	25.5182	21.2223	34.8768	31.8669	31.9091	31.6349	31.017	30.442	23.2049	22.857	34.8664	34.8708	34.8739
6720	34.8825	34.8858	25.5362	21.2283	34.8758	31.8799	31.9271	31.6539	31.04	30.467	23.2199	22.872	34.8594	34.8678	34.8719
6750	34.8885	34.8828	25.5573	21.2313	34.8748	31.8949	31.946	31.6769	31.062	30.493	23.2349	22.885	34.8724	34.8728	34.8669
6780	34.8885	34.8898	25.5773	21.2313	34.8728	31.9089	31.97	31.6969	31.0829	30.517	23.2539	22.901	34.8724	34.8708	34.8669
6810	34.8865	34.8888	25.5973	21.2203	34.8638	31.9249	31.988	31.7188	31.1069	30.539	23.2648	22.914	34.8724	34.8588	34.8669
6840	34.8865	34.8888	25.6143	21.2163	34.8808	31.9369	32.0079	31.7368	31.1269	30.562	23.2828	22.931	34.8734	34.8678	34.8709
6870	34.8875	34.8848	25.6353	21.2133	34.8748	31.9519	32.0249	31.7558	31.1489	30.584	23.2968	22.944	34.8724	34.8748	34.8639
6900	34.8875	34.8848	25.6544	21.2283	34.8748	31.9649	32.0419	31.7768	31.1679	30.608	23.3128	22.958	34.8714	34.8678	34.8669
6930	34.8875	34.8878	25.6724	21.2183	34.8668	31.9799	32.0608	31.7958	31.1909	30.6291	23.3288	22.973	34.8624	34.8648	34.8699
6960	34.8865	34.8848	25.6914	21.2353	34.8738	31.9939	32.0788	31.8168	31.2098	30.6531	23.3438	22.988	34.8614	34.8758	34.8629
6990	34.8855	34.8838	25.7094	21.2323	34.8688	32.0059	32.0948	31.8358	31.2298	30.6761	23.3588	23.002	34.8634	34.8428	34.8739
7020	34.8855	34.8838	25.7284	21.2353	34.8638	32.0179	32.1157	31.8538	31.2508	30.6981	23.3708	23.017	34.8714	34.8798	34.8639
7050	34.8825	34.8808	25.7464	21.2253	34.8808	32.0299	32.1317	31.8738	31.2688	30.7181	23.3887	23.03	34.8764	34.8858	34.8699
7080	34.8835	34.8858	25.7635	21.2313	34.8718	32.0439	32.1467	31.8927	31.2898	30.7411	23.4027	23.046	34.8684	34.8748	34.8639
7110	34.8845	34.8808	25.7825	21.2573	34.8698	32.0539	32.1656	31.9097	31.3078	30.7611	23.4167	23.059	34.8684	34.8778	34.8619
7140	34.8855	34.8848	25.7985	21.2643	34.8678	32.069	32.1816	31.9267	31.3287	30.7811	23.4317	23.075	34.8714	34.8618	34.8679
7170	34.8895	34.8858	25.8185	21.2573	34.8788	32.081	32.1976	31.9457	31.3457	30.8031	23.4477	23.089	34.8624	34.8768	34.8729
7200	34.8865	34.8828	25.8345	21.2483	34.8708	32.093	32.2116	31.9627	31.3647	30.8251	23.4627	23.103	34.8754	34.8758	34.8689
7230	34.8895	34.8908	25.8515	21.2453	34.8578	32.105	32.2305	31.9817	31.3847	30.8432	23.4777	23.117	34.8674	34.8738	34.8679
7260	34.8865	34.8878	25.8706	21.2433	34.8558	32.117	32.2465	31.9987	31.4027	30.8642	23.4907	23.129	34.8634	34.8588	34.8729
7290	34.8885	34.8908	25.8876	21.2313	34.8748	32.129	32.2605	32.0137	31.4217	30.8862	23.5066	23.145	34.8644	34.8748	34.8579
7320	34.8855	34.8848	25.9016	21.2413	34.8828	32.137	32.2764	32.0297	31.4387	30.9062	23.5216	23.16	34.8684	34.8908	34.8779
7350	34.8845	34.8818	25.9186	21.2473	34.8708	32.15	32.2944	32.0477	31.4586	30.9232	23.5366	23.173	34.8754	34.8778	34.8649
7380	34.8855	34.8878	25.9376	21.2593	34.8788	32.16	32.3094	32.0646	31.4766	30.9432	23.5496	23.187	34.8714	34.8798	34.8669
7410	34.8825	34.8828	25.9506	21.2463	34.8768	32.174	32.3234	32.0816	31.4946	30.9632	23.5656	23.201	34.8664	34.8788	34.8749
7440	34.8845	34.8878	25.9686	21.2513	34.8718	32.182	32.3363	32.0966	31.5096	30.9822	23.5796	23.215	34.8734	34.8788	34.8699
7470	34.8855	34.8838	25.9857	21.2363	34.8728	32.194	32.3523	32.1126	31.5296	31.0012	23.5936	23.232	34.8784	34.8788	34.8749
7500	34.8835	34.8858	26.0027	21.2173	34.8588	32.202	32.3673	32.1286	31.5446	31.0182	23.6076	23.243	34.8694	34.8698	34.8639
7530	34.8875	34.8868	26.0217	21.2143	34.8808	32.215	32.3803	32.1446	31.5606	31.0402	23.6215	23.257	34.8674	34.8838	34.8709
7560	34.8875	34.8848	26.0337	21.2333	34.8678	32.224	32.3942	32.1596	31.5806	31.0572	23.6375	23.271	34.8654	34.8738	34.8679
7590	34.8875	34.8878	26.0497	21.2373	34.8698	32.235	32.4112	32.1746	31.5955	31.0743	23.6505	23.287	34.8724	34.8738	34.8719
7620	34.8895	34.8858	26.0657	21.2303	34.8698	32.245	32.4242	32.1876	31.6115	31.0943	23.6665	23.299	34.8714	34.8768	34.8719
7650	34.8885	34.8868	26.0787	21.2583	34.8658	32.255	32.4382	32.2076	31.6295	31.1123	23.6785	23.312	34.8694	34.8618	34.8719
7680	34.8895	34.8858	26.0938	21.2443	34.8748	32.266	32.4521	32.2186	31.6425	31.1303	23.6915	23.327	34.8744	34.8808	34.8699
7710	34.8905	34.8838	26.1118	21.2553	34.8758	32.275	32.4661	32.2345	31.6605	31.1473	23.7085	23.341	34.8734	34.8698	34.8769
7740	34.8895	34.8898	26.1238	21.2673	34.8818	32.285	32.4801	32.2465	31.6745	31.1643	23.7215	23.354	34.8754	34.8688	34.8649
7770	34.8885	34.8918	26.1418	21.2623	34.8768	32.295	32.4921	32.2625	31.6895	31.1803	23.7335	23.366	34.8674	34.8688	34.8729
7800	34.8895	34.8888	26.1538	21.2503	34.8658	32.304	32.507	32.2775	31.7055	31.1983	23.7484	23.38	34.8814	34.8748	34.8779
7830	34.8915	34.8898	26.1708	21.2533	34.8718	32.312	32.52	32.2915	31.7194	31.2143	23.7614	23.395	34.8764	34.8818	34.8739
7860	34.8905	34.8908	26.1838	21.2423	34.8608	32.321	32.532	32.3055	31.7364	31.2313	23.7754	23.407	34.8734	34.8678	34.8679
7890	34.8865	34.8868	26.1999	21.2473	34.8708	32.329	32.544	32.3175	31.7514	31.2503	23.7884	23.421	34.8744	34.8608	34.8749
7920	34.8885	34.8858	26.2119	21.2573	34.8818	32.339	32.5559	32.3305	31.7664	31.2643	23.8034	23.434	34.8694	34.8748	34.8729
7950	34.8835	34.8798	26.2269	21.2563	34.8768	32.345	32.5699	32.3465	31.7794	31.2824	23.8164	23.449	34.8694	34.8868	34.8679
7980	34.8895	34.8888	26.2429	21.2643	34.8788	32.355	32.5829	32.3565	31.7934	31.2974	23.8314	23.462	34.8644	34.8708	34.8589
8010	34.8855	34.8848	26.2559	21.2653	34.8728	32.364	32.5959	32.3715	31.8084	31.3144	23.8434	23.474	34.8684	34.8628	34.8729
8040	34.8865	34.8878	26.2709	21.2483	34.8798	32.373	32.6059	32.3845	31.8224	31.3304	23.8553	23.486	34.8724	34.8798	34.8739
8070	34.8865	34.8888	26.2829	21.2543	34.8668	32.382	32.6188	32.3965	31.8354	31.3474	23.8703	23.5011	34.8774	34.8738	34.8699
8100	34.8885	34.8878	26.298	21.2553	34.8778	32.39	32.6298	32.4084	31.8503	31.3614	23.8833	23.5121	34.8764	34.8728	34.8709
8130	34.8855	34.8808	26.312	21.2393	34.8678	32.398	32.6428	32.4214	31.8643	31.3794	23.8933	23.5271	34.8764	34.8708	34.8719
8160	34.8895	34.8798	26.323	21.2313	34.8788	32.4031	32.6518	32.4324	31.8773	31.3914	23.9103	23.5381	34.8774	34.8738	34.8719
8190	34.8885	34.8878	26.338	21.2283	34.8668	32.4131	32.6658	32.4454	31.8893	31.4074	23.9233	23.5541	34.8764	34.8728	34.8719
8220	34.8865	34.8838	26.351	21.2333	34.8648	32.4201	32.6747	32.4604	31.9043	31.4204	23.9363	23.5651	34.8694	34.8758	34.8669
8250	34.8885	34.8838	26.365	21.2273	34.8778	32.4271	32.6877	32.4724	31.9173	31.4374	23.9493	23.5781	34.8734	34.8808	34.8739
8280	34.8885	34.8858	26.377	21.2133	34.8738	32.4351	32.6967	32.4824	31.9293	31.4514	23.9633	23.5921	34.8684	34.8768	34.8679
8310	34.8865	34.8948	26.39	21.2163	34.8768	32.4411	32.7107	32.4934	31.9423	31.4674	23.9732	23.6041	34.8724	34.8788	34.8719
8340	34.8855	34.8878	26.403	21.2303	34.8708	32.4501	32.7216	32.5064	31.9563	31.4784	23.9882	23.6171	34.8734	34.8768	34.8699
8370	34.8885	34.8818	26.4161	21.2213	34.8748	32.4591	32.7316	32.5154	31.9712	31.4944	24.0002	23.6291	34.8714	34.8698	34.8719
8400	34.8845	34.8838	26.4311	21.2113	34.8768	32.4661	32.7426	32.5264	31.9822	31.5075	24.0132	23.6411	34.8664	34.8838	34.8679
8430	34.8845	34.8828	26.4411	21.2093	34.8768	32.4711	32.7516	32.5384	31.9932	31.5215	24.0252	23.6551	34.8734	34.8788	34.8679
8460	34.8835	34.8838	26.4531	21.2013	34.8788	32.4801	32.7626	32.5494	32.0062	31.5375	24.0402	23.6691	34.8744	34.8758	34.8709
8490	34.8875	34.8818	26.4661	21.2013	34.8768	32.4861	32.7726	32.5614	32.0192	31.5515	24.0502	23.6801	34.8684	34.8768	34.8649
8520	34.8865	34.8858	26.4791	21.2283	34.8728	32.4931	32.7835	32.5724	32.0302	31.5635	24.0622	23.6921	34.8694	34.8718	34.8689
8550	34.8835	34.8848	26.4911	21.2103	34.8828	32.5001	32.7935	32.5813	32.0442	31.5745	24.0762	23.7071	34.8714	34.8838	34.8739
8580	34.8845	34.8838	26.5041	21.2043	34.8798	32.5041	32.8045	32.5923	32.0552	31.5905	24.0852	23.7171	34.8734	34.8848	34.8699
8610	34.8805	34.8808	26.5131	21.2133	34.8778	32.5111	32.8135	32.6023	32.0682	31.6025	24.1011	23.7321	34.8664	34.8818	34.8679
8640	34.8835	34.8858	26.5242	21.2063	34.8798	32.5181	32.8225	32.6133	32.0782	31.6165	24.1131	23.7431	34.8664	34.8808	34.8619
8670	34.8815	34.8808	26.5382	21.2013	34.8718	32.5221	32.8344	32.6253	32.0912	31.6305	24.1241	23.7541	34.8684	34.8758	34.8649
8700	34.8825	34.8808	26.5502	21.2283	34.8768	32.5261	32.8424	32.6333	32.1001	31.6425	24.1371	23.7681	34.8684	34.8728	34.8669
8730	34.8835	34.8808	26.5612	21.2193	34.8758	32.5341	32.8544	32.6423	32.1131	31.6565	24.1491	23.7781	34.8694	34.8788	34.8669
8760	34.8825	34.8838	26.5732	21.2233	34.8658	32.5421	32.8644	32.6543	32.1251	31.6685	24.1611	23.7911	34.8644	34.8748	34.8669
8790	34.8875	34.8898	26.5842	21.2303	34.8748	32.5451	32.8704	32.6623	32.1351	31.6795	24.1721	23.8021	34.8654	34.8708	34.8619
8820	34.8805	34.8818	26.5942	21.2233	34.8708	32.5511	32.8814	32.6703	32.1481	31.6955	24.1841	23.8151	34.8704	34.8808	34.8739
8850	34.8825	34.8848	26.6082	21.2273	34.8708	32.5571	32.8903	32.6803	32.1581	31.7055	24.1971	23.8271	34.8584	34.8768	34.8669
8880	34.8815	34.8818	26.6172	21.2383	34.8758	32.5651	32.8963	32.6903	32.1681	31.7186	24.21	23.8401	34.8734	34.8678	34.8729
8910	34.8825	34.8828	26.6293	21.2263	34.8778	32.5691	32.9093	32.7013	32.1791	31.7316	24.22	23.8501	34.8694	34.8858	34.8659
8940	34.8785	34.8788	26.6393	21.2213	34.8708	32.5751	32.9173	32.7103	32.1911	31.7426	24.23	23.8621	34.8754	34.8838	34.8579
8970	34.8835	34.8808	26.6513	21.2133	34.8668	32.5791	32.9233	32.7183	32.2011	31.7556	24.243	23.8751	34.8744	34.8748	34.8659
9000	34.8825	34.8828	26.6603	21.2053	34.8728	32.5841	32.9333	32.7273	32.2111	31.7676	24.256	23.8881	34.8744	34.8628	34.8699
9030	34.8825	34.8818	26.6723	21.2363	34.8788	32.5891	32.9413	32.7383	32.2201	31.7786	24.267	23.8981	34.8734	34.8818	34.8629
9060	34.8825	34.8838	26.6843	21.2413	34.8808	32.5951	32.9522	32.7443	32.229	31.7916	24.276	23.9111	34.8664	34.8778	34.8679
9090	34.8835	34.8828	26.6923	21.2493	34.8748	32.6001	32.9602	32.7552	32.24	31.8036	24.288	23.9231	34.8744	34.8808	34.8669
9120	34.8815	34.8838	26.7023	21.2403	34.8678	32.6061	32.9672	32.7642	32.251	31.8126	24.303	23.9321	34.8714	34.8748	34.8589
9150	34.8845	34.8848	26.7143	21.2673	34.8688	32.6091	32.9752	32.7722	32.262	31.8266	24.312	23.9461	34.8754	34.8878	34.8659
9180	34.8825	34.8828	26.7243	21.2573	34.8678	32.6161	32.9852	32.7832	32.272	31.8356	24.324	23.9551	34.8754	34.8808	34.8699
9210	34.8815	34.8828	26.7324	21.2323	34.8728	32.6191	32.9942	32.7872	32.281	31.8486	24.3359	23.9661	34.8734	34.8798	34.8619
9240	34.8825	34.8828	26.7444	21.2603	34.8768	32.6251	33.0021	32.7962	32.29	31.8586	24.3459	23.9801	34.8674	34.8808	34.8679
9270	34.8855	34.8818	26.7544	21.2473	34.8708	32.6291	33.0091	32.8052	32.302	31.8716	24.3559	23.9921	34.8624	34.8768	34.8709
9300	34.8855	34.8868	26.7654	21.2603	34.8678	32.6371	33.0171	32.8132	32.312	31.8796	24.3669	24.0001	34.8684	34.8748	34.8749
9330	34.8855	34.8838	26.7744	21.2503	34.8818	32.6421	33.0261	32.8242	32.32	31.8936	24.3789	24.0141	34.8744	34.8858	34.8659
9360	34.8835	34.8818	26.7824	21.2523	34.8808	32.6441	33.0351	32.8262	32.328	31.9016	24.3899	24.0251	34.8734	34.8788	34.8699
9390	34.8845	34.8828	26.7944	21.2583	34.8788	32.6501	33.0391	32.8382	32.336	31.9136	24.4009	24.0361	34.8674	34.8748	34.8709
9420	34.8845	34.8838	26.8024	21.2543	34.8768	32.6561	33.0501	32.8452	32.348	31.9256	24.4129	24.0461	34.8714	34.8838	34.8719
9450	34.8845	34.8808	26.8114	21.2543	34.8808	32.6611	33.057	32.8532	32.3559	31.9356	24.4229	24.0591	34.8754	34.8838	34.8729
9480	34.8825	34.8848	26.8214	21.2513	34.8788	32.6641	33.065	32.8612	32.3649	31.9457	24.4319	24.0701	34.8734	34.8798	34.8679
9510	34.8845	34.8868	26.8304	21.2453	34.8768	32.6701	33.072	32.8682	32.3749	31.9567	24.4448	24.0801	34.8704	34.8768	34.8689
9540	34.8885	34.8848	26.8405	21.2473	34.8688	32.6751	33.079	32.8782	32.3819	31.9667	24.4538	24.0921	34.8634	34.8788	34.8699
9570	34.8865	34.8888	26.8495	21.2493	34.8698	32.6771	33.088	32.8842	32.3909	31.9777	24.4638	24.1011	34.8724	34.8768	34.8709
9600	34.8885	34.8868	26.8585	21.2473	34.8798	32.6851	33.093	32.8942	32.3999	31.9857	24.4758	24.1131	34.8704	34.8768	34.8739
9630	34.8875	34.8858	26.8685	21.2393	34.8758	32.6881	33.099	32.9002	32.4069	31.9967	24.4868	24.1241	34.8754	34.8788	34.8709
9660	34.8875	34.8838	26.8765	21.2473	34.8718	32.6921	33.109	32.9072	32.4159	32.0077	24.4958	24.1341	34.8744	34.8778	34.8699
9690	34.8865	34.8858	26.8865	21.2563	34.8768	32.6951	33.1189	32.9122	32.4249	32.0167	24.5068	24.1431	34.8794	34.8828	34.8759
9720	34.8875	34.8848	26.8955	21.2673	34.8758	32.7001	33.1219	32.9222	32.4339	32.0247	24.5178	24.1531	34.8754	34.8818	34.8679
9750	34.8865	34.8878	26.9005	21.2493	34.8858	32.7051	33.1289	32.9291	32.4419	32.0377	24.5288	24.1661	34.8704	34.8848	34.8699
9780	34.8855	34.8828	26.9135	21.2433	34.8828	32.7091	33.1369	32.9371	32.4509	32.0467	24.5368	24.1761	34.8694	34.8858	34.8729
9810	34.8845	34.8838	26.9235	21.2563	34.8788	32.7131	33.1429	32.9421	32.4579	32.0547	24.5468	24.1861	34.8764	34.8828	34.8729
9840	34.8825	34.8848	26.9285	21.2503	34.8798	32.7161	33.1499	32.9481	32.4669	32.0667	24.5568	24.1971	34.8714	34.8828	34.8669
9870	34.8835	34.8858	26.9375	21.2333	34.8808	32.7201	33.1539	32.9541	32.4729	32.0747	24.5667	24.2061	34.8764	34.8808	34.8679
9900	34.8815	34.8808	26.9476	21.2323	34.8788	32.7251	33.1639	32.9631	32.4848	32.0827	24.5757	24.2181	34.8744	34.8858	34.8649
9930	34.8835	34.8798	26.9556	21.2363	34.8788	32.7291	33.1698	32.9701	32.4928	32.0957	24.5877	24.2271	34.8704	34.8798	34.8699
9960	34.8805	34.8838	26.9606	21.2353	34.8688	32.7301	33.1768	32.9751	32.4958	32.1017	24.5957	24.2361	34.8724	34.8738	34.8699
9990	34.8815	34.8798	26.9716	21.2343	34.8808	32.7361	33.1828	32.9831	32.5078	32.1117	24.6077	24.2482	34.8774	34.8858	34.8689
10020	34.8845	34.8838	26.9806	21.2603	34.8728	32.7391	33.1888	32.9891	32.5128	32.1217	24.6177	24.2572	34.8734	34.8768	34.8659
10050	34.8855	34.8808	26.9886	21.2873	34.8698	32.7441	33.1948	32.9951	32.5218	32.1287	24.6277	24.2692	34.8704	34.8748	34.8699
10080	34.8835	34.8848	26.9946	21.2793	34.8748	32.7482	33.1998	33.0031	32.5278	32.1387	24.6357	24.2762	34.8704	34.8808	34.8699
10110	34.8865	34.8868	27.0036	21.2583	34.8778	32.7512	33.2068	33.0081	32.5348	32.1467	24.6457	24.2872	34.8784	34.8738	34.8739
10140	34.8825	34.8838	27.0116	21.2403	34.8728	32.7542	33.2118	33.0151	32.5428	32.1547	24.6547	24.2982	34.8644	34.8798	34.8689
10170	34.8855	34.8818	27.0186	21.2673	34.8788	32.7592	33.2188	33.0201	32.5508	32.1668	24.6647	24.3082	34.8744	34.8788	34.8659
10200	34.8825	34.8838	27.0266	21.2573	34.8788	32.7632	33.2257	33.0291	32.5588	32.1728	24.6737	24.3152	34.8754	34.8828	34.8719
10230	34.8795	34.8808	27.0356	21.2413	34.8768	32.7662	33.2317	33.0331	32.5648	32.1828	24.6826	24.3252	34.8724	34.8798	34.8609
10260	34.8835	34.8788	27.0416	21.2563	34.8778	32.7702	33.2387	33.0411	32.5718	32.1898	24.6916	24.3372	34.8694	34.8788	34.8679
10290	34.8825	34.8828	27.0496	21.2533	34.8768	32.7732	33.2447	33.0441	32.5798	32.1978	24.7016	24.3472	34.8734	34.8798	34.8669
10320	34.8825	34.8838	27.0567	21.2513	34.8718	32.7782	33.2517	33.0501	32.5868	32.2088	24.7116	24.3582	34.8754	34.8758	34.8649
10350	34.8855	34.8828	27.0647	21.2493	34.8768	32.7782	33.2557	33.0581	32.5938	32.2158	24.7196	24.3652	34.8784	34.8808	34.8739
10380	34.8845	34.8818	27.0697	21.2473	34.8798	32.7832	33.2627	33.0641	32.5998	32.2258	24.7306	24.3752	34.8824	34.8798	34.8729
10410	34.8835	34.8838	27.0797	21.2423	34.8808	32.7862	33.2687	33.0681	32.6078	32.2328	24.7386	24.3842	34.8724	34.8758	34.8719
10440	34.8845	34.8888	27.0867	21.2263	34.8768	32.7922	33.2737	33.0751	32.6137	32.2378	24.7476	24.3942	34.8754	34.8788	34.8729
10470	34.8865	34.8868	27.0947	21.2433	34.8768	32.7932	33.2796	33.0801	32.6207	32.2488	24.7576	24.4042	34.8754	34.8808	34.8769
10500	34.8815	34.8818	27.1007	21.2333	34.8808	32.7952	33.2856	33.0851	32.6267	32.2578	24.7656	24.4122	34.8744	34.8808	34.8699
10530	34.8845	34.8858	27.1087	21.2503	34.8758	32.7982	33.2906	33.0921	32.6327	32.2638	24.7766	24.4202	34.8734	34.8838	34.8699
10560	34.8865	34.8858	27.1147	21.2453	34.8728	32.8012	33.2956	33.0971	32.6417	32.2728	24.7836	24.4302	34.8784	34.8838	34.8679
10590	34.8845	34.8858	27.1257	21.2463	34.8818	32.8052	33.3026	33.104	32.6467	32.2798	24.7936	24.4432	34.8814	34.8838	34.8749
10620	34.8885	34.8868	27.1297	21.2283	34.8788	32.8092	33.3076	33.106	32.6547	32.2878	24.8025	24.4502	34.8764	34.8828	34.8719
10650	34.8885	34.8908	27.1377	21.2303	34.8818	32.8132	33.3096	33.113	32.6597	32.2958	24.8105	24.4562	34.8744	34.8838	34.8769
10680	34.8865	34.8858	27.1467	21.2363	34.8758	32.8152	33.3176	33.12	32.6657	32.3048	24.8185	24.4682	34.8774	34.8798	34.8739
10710	34.8865	34.8868	27.1517	21.2353	34.8828	32.8172	33.3216	33.126	32.6717	32.3108	24.8295	24.4762	34.8784	34.8838	34.8659
10740	34.8865	34.8858	27.1577	21.2323	34.8788	32.8202	33.3266	33.13	32.6797	32.3168	24.8375	24.4862	34.8794	34.8828	34.8719
10770	34.8845	34.8858	27.1638	21.2233	34.8768	32.8252	33.3346	33.136	32.6867	32.3258	24.8455	24.4962	34.8794	34.8838	34.8729
10800	34.8885	34.8878	27.1718	21.2173	34.8718	32.8282	33.3385	33.142	32.6907	32.3338	24.8525	24.5012	34.8794	34.8878	34.8709
10830	34.8855	34.8878	27.1768	21.2283	34.8768	32.8282	33.3435	33.144	32.6987	32.3408	24.8615	24.5122	34.8794	34.8828	34.8739
10860	34.8845	34.8858	27.1868	21.2333	34.8818	32.8342	33.3485	33.15	32.7027	32.3468	24.8685	24.5212	34.8834	34.8858	34.8769
10890	34.8875	34.8858	27.1918	21.2463	34.8828	32.8372	33.3515	33.156	32.7097	32.3548	24.8765	24.5322	34.8754	34.8758	34.8749
10920	34.8795	34.8858	27.1978	21.2593	34.8868	32.8392	33.3585	33.161	32.7167	32.3648	24.8855	24.5382	34.8834	34.8868	34.8739
10950	34.8845	34.8838	27.2048	21.2563	34.8808	32.8422	33.3625	33.167	32.7227	32.3698	24.8955	24.5472	34.8764	34.8878	34.8739
10980	34.8845	34.8868	27.2108	21.2483	34.8748	32.8452	33.3685	33.172	32.7277	32.3749	24.9035	24.5562	34.8754	34.8848	34.8669
11010	34.8845	34.8828	27.2168	21.2663	34.8838	32.8472	33.3705	33.177	32.7327	32.3829	24.9105	24.5652	34.8764	34.8848	34.8699
11040	34.8845	34.8848	27.2228	21.2483	34.8778	32.8512	33.3795	33.182	32.7377	32.3909	24.9204	24.5742	34.8734	34.8838	34.8719
11070	34.8825	34.8818	27.2318	21.2493	34.8798	32.8522	33.3805	33.185	32.7446	32.3979	24.9284	24.5782	34.8784	34.8828	34.8749
11100	34.8805	34.8838	27.2348	21.2383	34.8818	32.8572	33.3865	33.189	32.7536	32.4049	24.9344	24.5892	34.8754	34.8808	34.8759
11130	34.8815	34.8808	27.2428	21.2463	34.8818	32.8612	33.3924	33.192	32.7566	32.4109	24.9444	24.6002	34.8754	34.8808	34.8689
11160	34.8835	34.8848	27.2478	21.2543	34.8748	32.8632	33.3974	33.2	32.7626	32.4179	24.9514	24.6072	34.8754	34.8848	34.8709
11190	34.8875	34.8848	27.2528	21.2633	34.8768	32.8652	33.4014	33.202	32.7676	32.4239	24.9584	24.6142	34.8754	34.8818	34.8709
11220	34.8875	34.8878	27.2608	21.2553	34.8758	32.8672	33.4054	33.207	32.7726	32.4319	24.9664	24.6222	34.8814	34.8788	34.8739
11250	34.8885	34.8878	27.2658	21.2693	34.8738	32.8712	33.4094	33.213	32.7796	32.4389	24.9764	24.6332	34.8724	34.8768	34.8699
11280	34.8885	34.8868	27.2729	21.2683	34.8708	32.8742	33.4154	33.219	32.7846	32.4469	24.9844	24.6412	34.8824	34.8808	34.8749
11310	34.8875	34.8868	27.2779	21.2433	34.8818	32.8752	33.4174	33.221	32.7906	32.4499	24.9924	24.6482	34.8804	34.8708	34.8769
11340	34.8845	34.8848	27.2829	21.2413	34.8858	32.8792	33.4214	33.227	32.7946	32.4589	24.9994	24.6562	34.8824	34.8898	34.8719
11370	34.8855	34.8858	27.2879	21.2453	34.8838	32.8822	33.4264	33.23	32.8006	32.4639	25.0074	24.6652	34.8794	34.8888	34.8719
11400	34.8855	34.8878	27.2949	21.2283	34.8788	32.8832	33.4354	33.234	32.8066	32.4719	25.0134	24.6732	34.8824	34.8878	34.8719
11430	34.8875	34.8858	27.3019	21.2213	34.8788	32.8872	33.4374	33.238	32.8106	32.4779	25.0214	24.6812	34.8794	34.8868	34.8729
11460	34.8845	34.8858	27.3049	21.2263	34.8818	32.8902	33.4414	33.242	32.8156	32.4829	25.0294	24.6882	34.8784	34.8868	34.8739
11490	34.8905	34.8878	27.3109	21.2313	34.8788	32.8932	33.4473	33.248	32.8206	32.4889	25.0363	24.6982	34.8754	34.8828	34.8769
11520	34.8895	34.8878	27.3169	21.2533	34.8798	32.8972	33.4503	33.251	32.8246	32.4949	25.0453	24.7042	34.8844	34.8858	34.8769
11550	34.8905	34.8858	27.3229	21.2403	34.8818	32.8992	33.4543	33.256	32.8326	32.5009	25.0513	24.7112	34.8824	34.8898	34.8729
11580	34.8885	34.8858	27.3289	21.2473	34.8778	32.9002	33.4583	33.259	32.8366	32.5069	25.0593	24.7212	34.8754	34.8798	34.8739
11610	34.8895	34.8898	27.3349	21.2373	34.8848	32.9042	33.4603	33.264	32.8416	32.5139	25.0663	24.7262	34.8824	34.8908	34.8769
11640	34.8885	34.8898	27.3399	21.2243	34.8788	32.9062	33.4673	33.267	32.8476	32.5189	25.0733	24.7342	34.8754	34.8848	34.8749
11670	34.8905	34.8878	27.3439	21.2293	34.8808	32.9092	33.4683	33.272	32.8516	32.5239	25.0793	24.7432	34.8724	34.8768	34.8719
11700	34.8905	34.8878	27.3509	21.2303	34.8808	32.9112	33.4743	33.2769	32.8556	32.5299	25.0883	24.7492	34.8784	34.8848	34.8799
11730	34.8895	34.8908	27.3559	21.2393	34.8868	32.9122	33.4783	33.2779	32.8606	32.5379	25.0943	24.7582	34.8764	34.8898	34.8789
11760	34.8885	34.8888	27.3609	21.2393	34.8868	32.9152	33.4793	33.2839	32.8665	32.5429	25.1023	24.7672	34.8824	34.8968	34.8749
11790	34.8915	34.8918	27.3669	21.2213	34.8838	32.9192	33.4853	33.2869	32.8685	32.5499	25.1093	24.7732	34.8814	34.8878	34.8739
11820	34.8905	34.8898	27.3729	21.2293	34.8808	32.9212	33.4903	33.2899	32.8775	32.5549	25.1183	24.7782	34.8834	34.8888	34.8759
11850	34.8925	34.8898	27.377	21.2363	34.8788	32.9222	33.4933	33.2939	32.8805	32.5599	25.1253	24.7902	34.8834	34.8878	34.8739
11880	34.8895	34.8918	27.383	21.2413	34.8798	32.9252	33.4993	33.2999	32.8845	32.5649	25.1313	24.7942	34.8804	34.8878	34.8789
11910	34.8895	34.8878	27.387	21.2403	34.8908	32.9292	33.5013	33.3039	32.8895	32.5729	25.1373	24.8032	34.8884	34.8928	34.8829
11940	34.8865	34.8878	27.391	21.2273	34.8808	32.9302	33.5042	33.3069	32.8945	32.5749	25.1433	24.8102	34.8814	34.8878	34.8769
11970	34.8885	34.8888	27.397	21.2273	34.8838	32.9312	33.5082	33.3099	32.8995	32.5809	25.1513	24.8162	34.8834	34.8858	34.8769
12000	34.8835	34.8878	27.401	21.2193	34.8858	32.9352	33.5122	33.3149	32.9025	32.5889	25.1592	24.8232	34.8844	34.8858	34.8739
12030	34.8905	34.8878	27.408	21.2483	34.8828	32.9372	33.5152	33.3179	32.9095	32.593	25.1632	24.8312	34.8774	34.8858	34.8739
12060	34.8905	34.8918	27.414	21.2563	34.8808	32.9402	33.5212	33.3209	32.9115	32.6	25.1722	24.8392	34.8804	34.8898	34.8789
12090	34.8905	34.8908	27.417	21.2293	34.8808	32.9392	33.5212	33.3229	32.9155	32.604	25.1782	24.8452	34.8784	34.8858	34.8769
12120	34.8905	34.8888	27.424	21.2293	34.8808	32.9452	33.5262	33.3299	32.9205	32.608	25.1852	24.8522	34.8854	34.8888	34.8789
12150	34.8885	34.8868	27.429	21.2393	34.8878	32.9462	33.5282	33.3329	32.9265	32.613	25.1932	24.8602	34.8844	34.8888	34.8799
12180	34.8865	34.8878	27.429	21.2573	34.8858	32.9472	33.5342	33.3339	32.9325	32.621	25.1992	24.8692	34.8814	34.8878	34.8799
12210	34.8885	34.8898	27.437	21.2603	34.8828	32.9492	33.5362	33.3379	32.9355	32.626	25.2042	24.8742	34.8804	34.8858	34.8779
12240	34.8875	34.8868	27.441	21.2583	34.8878	32.9532	33.5412	33.3409	32.9375	32.63	25.2122	24.8822	34.8774	34.8878	34.8779
12270	34.8905	34.8908	27.447	21.2663	34.8788	32.9542	33.5442	33.3459	32.9425	32.632	25.2172	24.8892	34.8794	34.8858	34.8729
12300	34.8865	34.8878	27.45	21.2543	34.8858	32.9542	33.5472	33.3489	32.9465	32.64	25.2232	24.8942	34.8784	34.8858	34.8789
12330	34.8885	34.8878	27.455	21.2453	34.8848	32.9582	33.5502	33.3499	32.9495	32.646	25.2312	24.9022	34.8814	34.8858	34.8769
12360	34.8875	34.8858	27.459	21.2353	34.8788	32.9582	33.5542	33.3559	32.9545	32.65	25.2382	24.9102	34.8764	34.8838	34.8789
12390	34.8915	34.8918	27.466	21.2473	34.8868	32.9612	33.5581	33.3589	32.9575	32.655	25.2452	24.9152	34.8804	34.8728	34.8789
12420	34.8885	34.8908	27.469	21.2413	34.8878	32.9622	33.5621	33.3609	32.9635	32.662	25.2502	24.9222	34.8794	34.8858	34.8789
12450	34.8895	34.8898	27.472	21.2373	34.8788	32.9662	33.5631	33.3649	32.9655	32.665	25.2572	24.9282	34.8844	34.8878	34.8789
12480	34.8885	34.8878	27.479	21.2613	34.8728	32.9672	33.5661	33.3659	32.9695	32.669	25.2622	24.9332	34.8804	34.8798	34.8769
12510	34.8865	34.8878	27.48	21.2603	34.8848	32.9672	33.5681	33.3679	32.9755	32.675	25.2702	24.9412	34.8764	34.8858	34.8719
12540	34.8865	34.8858	27.4861	21.2563	34.8828	32.9692	33.5741	33.3729	32.9785	32.678	25.2771	24.9482	34.8764	34.8888	34.8759
12570	34.8835	34.8838	27.4921	21.2683	34.8778	32.9722	33.5761	33.3779	32.9815	32.683	25.2801	24.9542	34.8794	34.8868	34.8699
12600	34.8885	34.8878	27.4961	21.2713	34.8808	32.9742	33.5831	33.3809	32.9865	32.688	25.2881	24.9642	34.8814	34.8868	34.8679
12630	34.8895	34.8898	27.4981	21.2473	34.8778	32.9752	33.5801	33.3819	32.9905	32.693	25.2921	24.9672	34.8754	34.8868	34.8699
12660	34.8905	34.8898	27.5041	21.2503	34.8898	32.9782	33.5881	33.3859	32.9935	32.698	25.3001	24.9743	34.8824	34.8878	34.8789
12690	34.8865	34.8878	27.5071	21.2533	34.8808	32.9782	33.5891	33.3879	32.9994	32.703	25.3061	24.9813	34.8824	34.8898	34.8739
12720	34.8895	34.8888	27.5131	21.2633	34.8798	32.9802	33.5941	33.3919	33.0004	32.704	25.3111	24.9883	34.8804	34.8878	34.8719
12750	34.8905	34.8908	27.5151	21.2453	34.8888	32.9802	33.5961	33.3959	33.0044	32.712	25.3171	24.9943	34.8784	34.8938	34.8759
12780	34.8915	34.8908	27.5201	21.2663	34.8878	32.9832	33.6001	33.3979	33.0084	32.715	25.3231	25.0003	34.8834	34.8908	34.8779
12810	34.8895	34.8908	27.5251	21.2533	34.8868	32.9862	33.5981	33.4019	33.0114	32.72	25.3301	25.0063	34.8824	34.8918	34.8749
12840	34.8895	34.8928	27.5291	21.2403	34.8878	32.9872	33.6041	33.4039	33.0174	32.724	25.3371	25.0103	34.8834	34.8938	34.8779
12870	34.8945	34.8908	27.5321	21.2363	34.8868	32.9862	33.6071	33.4049	33.0214	32.729	25.3431	25.0193	34.8824	34.8908	34.8729
12900	34.8905	34.8908	27.5371	21.2263	34.8838	32.9902	33.6091	33.4079	33.0244	32.733	25.3471	25.0253	34.8844	34.8928	34.8749
12930	34.8925	34.8938	27.5391	21.2423	34.8918	32.9922	33.6131	33.4109	33.0274	32.737	25.3531	25.0303	34.8824	34.8868	34.8749
12960	34.8925	34.8918	27.5441	21.2293	34.8878	32.9902	33.617	33.4159	33.0304	32.741	25.3571	25.0363	34.8844	34.8918	34.8749
12990	34.8915	34.8938	27.5471	21.2473	34.8858	32.9932	33.621	33.4169	33.0344	32.746	25.3631	25.0443	34.8824	34.8898	34.8759
13020	34.8925	34.8928	27.5531	21.2373	34.8858	32.9942	33.623	33.4209	33.0364	32.75	25.3701	25.0493	34.8824	34.8868	34.8759
13050	34.8925	34.8918	27.5551	21.2363	34.8918	32.9952	33.622	33.4229	33.0414	32.753	25.3761	25.0563	34.8824	34.8918	34.8799
13080	34.8925	34.8908	27.5591	21.2343	34.8818	32.9972	33.628	33.4269	33.0444	32.758	25.3811	25.0603	34.8844	34.8898	34.8819
13110	34.8955	34.8968	27.5631	21.2333	34.8848	32.9992	33.63	33.4299	33.0454	32.762	25.3871	25.0663	34.8784	34.8848	34.8739
13140	34.8935	34.8898	27.5681	21.2473	34.8898	32.9982	33.632	33.4319	33.0524	32.766	25.394	25.0743	34.8864	34.8898	34.8849
13170	34.8925	34.8938	27.5721	21.2613	34.8878	32.9992	33.635	33.4339	33.0544	32.769	25.398	25.0803	34.8864	34.8928	34.8799
13200	34.8945	34.8948	27.5741	21.2423	34.8848	33.0022	33.636	33.4379	33.0594	32.775	25.403	25.0843	34.8854	34.8978	34.8779
13230	34.8915	34.8918	27.5801	21.2433	34.8858	33.0022	33.643	33.4389	33.0604	32.777	25.409	25.0903	34.8904	34.8938	34.8799
13260	34.8945	34.8938	27.5811	21.2373	34.8878	33.0032	33.643	33.4449	33.0654	32.781	25.415	25.0963	34.8854	34.8918	34.8789
13290	34.8945	34.8938	27.5851	21.2493	34.8828	33.0042	33.645	33.4439	33.0694	32.788	25.419	25.1013	34.8894	34.8918	34.8759
13320	34.8935	34.8938	27.5901	21.2453	34.8898	33.0052	33.649	33.4479	33.0704	32.79	25.425	25.1083	34.8854	34.8978	34.8779
13350	34.8905	34.8898	27.5922	21.2563	34.8888	33.0062	33.653	33.4489	33.0754	32.792	25.431	25.1143	34.8814	34.8898	34.8809
13380	34.8915	34.8938	27.5972	21.2473	34.8918	33.0072	33.654	33.4528	33.0764	32.797	25.436	25.1193	34.8864	34.8948	34.8779
13410	34.8905	34.8918	27.5992	21.2513	34.8888	33.0062	33.656	33.4538	33.0784	32.804	25.44	25.1253	34.8854	34.8928	34.8769
13440	34.8945	34.8918	27.6042	21.2433	34.8878	33.0102	33.656	33.4578	33.0834	32.805	25.447	25.1303	34.8854	34.8938	34.8789
13470	34.8925	34.8948	27.6082	21.2363	34.8778	33.0102	33.66	33.4608	33.0874	32.811	25.452	25.1363	34.8834	34.8888	34.8779
13500	34.8945	34.8938	27.6112	21.2273	34.8898	33.0112	33.665	33.4608	33.0904	32.8151	25.456	25.1413	34.8844	34.8898	34.8829
13530	34.8935	34.8938	27.6132	21.2233	34.8838	33.0122	33.668	33.4618	33.0934	32.8181	25.462	25.1473	34.8864	34.8928	34.8849
13560	34.8965	34.8938	27.6182	21.2363	34.8888	33.0122	33.668	33.4668	33.0934	32.8211	25.468	25.1533	34.8894	34.8948	34.8809
13590	34.8925	34.8908	27.6232	21.2393	34.8868	33.0142	33.6719	33.4698	33.0994	32.8261	25.473	25.1583	34.8904	34.8958	34.8789
13620	34.8925	34.8928	27.6262	21.2733	34.8928	33.0152	33.6749	33.4718	33.1024	32.8291	25.475	25.1633	34.8874	34.8978	34.8789
13650	34.8915	34.8928	27.6282	21.2423	34.8868	33.0172	33.6769	33.4738	33.1054	32.8331	25.484	25.1693	34.8894	34.8958	34.8769
13680	34.8905	34.8928	27.6332	21.2383	34.8848	33.0172	33.6789	33.4748	33.1064	32.8361	25.487	25.1733	34.8824	34.8908	34.8799
13710	34.8945	34.8938	27.6372	21.2343	34.8878	33.0192	33.6819	33.4788	33.1104	32.8381	25.493	25.1793	34.8834	34.8928	34.8809
13740	34.8935	34.8918	27.6392	21.2323	34.8878	33.0192	33.6829	33.4828	33.1144	32.8441	25.497	25.1863	34.8864	34.8878	34.8819
13770	34.8955	34.8918	27.6422	21.2483	34.8858	33.0212	33.6879	33.4848	33.1184	32.8461	25.504	25.1913	34.8874	34.8888	34.8819
13800	34.8915	34.8948	27.6472	21.2493	34.8798	33.0222	33.6899	33.4868	33.1194	32.8511	25.508	25.1953	34.8904	34.8908	34.8799
13830	34.8905	34.8918	27.6502	21.2343	34.8898	33.0242	33.6909	33.4878	33.1214	32.8541	25.5139	25.1993	34.8834	34.8788	34.8849
13860	34.8915	34.8918	27.6512	21.2413	34.8878	33.0252	33.6929	33.4908	33.1283	32.8571	25.5169	25.2063	34.8874	34.8918	34.8789
13890	34.8895	34.8918	27.6522	21.2343	34.8908	33.0262	33.6959	33.4908	33.1303	32.8601	25.5209	25.2123	34.8834	34.8928	34.8799
13920	34.8925	34.8948	27.6582	21.2573	34.8858	33.0272	33.6979	33.4938	33.1303	32.8651	25.5259	25.2183	34.8824	34.8898	34.8799
13950	34.8925	34.8958	27.6622	21.2603	34.8858	33.0282	33.6999	33.4958	33.1343	32.8681	25.5319	25.2223	34.8854	34.8928	34.8829
13980	34.8925	34.8918	27.6632	21.2613	34.8868	33.0292	33.7029	33.4978	33.1353	32.8721	25.5379	25.2263	34.8884	34.8928	34.8849
14010	34.8895	34.8888	27.6682	21.2583	34.8888	33.0312	33.7069	33.5028	33.1393	32.8731	25.5419	25.2313	34.8854	34.8928	34.8789
14040	34.8895	34.8898	27.6712	21.2653	34.8898	33.0322	33.7079	33.5028	33.1403	32.8781	25.5459	25.2373	34.8874	34.8928	34.8769
14070	34.8905	34.8878	27.6742	21.2503	34.8808	33.0352	33.7069	33.5038	33.1443	32.8821	25.5519	25.2413	34.8794	34.8908	34.8789
14100	34.8925	34.8918	27.6772	21.2493	34.8838	33.0352	33.7129	33.5048	33.1473	32.8851	25.5569	25.2483	34.8854	34.8898	34.8809
14130	34.8865	34.8878	27.6802	21.2533	34.8898	33.0352	33.7129	33.5098	33.1503	32.8891	25.5599	25.2523	34.8834	34.8878	34.8779
14160	34.8875	34.8868	27.6842	21.2553	34.8818	33.0372	33.7149	33.5098	33.1533	32.8911	25.5649	25.2573	34.8834	34.8908	34.8739
14190	34.8915	34.8908	27.6852	21.2563	34.8878	33.0402	33.7179	33.5138	33.1583	32.8951	25.5669	25.2603	34.8824	34.8878	34.8799
14220	34.8925	34.8898	27.6902	21.2723	34.8848	33.0402	33.7189	33.5168	33.1583	32.8981	25.5739	25.2643	34.8804	34.8858	34.8789
14250	34.8885	34.8868	27.6932	21.2643	34.8788	33.0412	33.7189	33.5148	33.1623	32.9001	25.5789	25.2713	34.8824	34.8898	34.8799
14280	34.8885	34.8888	27.6972	21.2683	34.8848	33.0442	33.7249	33.5198	33.1633	32.9041	25.5819	25.2743	34.8824	34.8898	34.8739
14310	34.8855	34.8868	27.6972	21.2593	34.8868	33.0432	33.7259	33.5218	33.1663	32.9071	25.5849	25.2813	34.8814	34.8878	34.8759
14340	34.8865	34.8888	27.7013	21.2783	34.8858	33.0452	33.7288	33.5218	33.1663	32.9121	25.5899	25.2843	34.8814	34.8898	34.8739
14370	34.8865	34.8878	27.7063	21.2903	34.8808	33.0462	33.7318	33.5248	33.1723	32.9151	25.5969	25.2903	34.8814	34.8878	34.8759
14400	34.8835	34.8838	27.7073	21.2833	34.8788	33.0492	33.7318	33.5268	33.1733	32.9171	25.6009	25.2943	34.8824	34.8868	34.8739
14430	34.8865	34.8888	27.7113	21.2863	34.8828	33.0492	33.7338	33.5288	33.1743	32.9191	25.6029	25.2983	34.8824	34.8858	34.8749
14460	34.8885	34.8898	27.7133	21.2713	34.8788	33.0492	33.7358	33.5308	33.1793	32.9251	25.6089	25.3063	34.8804	34.8868	34.8689
14490	34.8845	34.8818	27.7143	21.2543	34.8838	33.0492	33.7388	33.5308	33.1803	32.9251	25.6139	25.3083	34.8804	34.8888	34.8699
14520	34.8865	34.8858	27.7173	21.2513	34.8818	33.0512	33.7398	33.5318	33.1833	32.9291	25.6169	25.3143	34.8824	34.8838	34.8739
14550	34.8835	34.8858	27.7193	21.2573	34.8748	33.0512	33.7428	33.5348	33.1853	32.9311	25.6219	25.3183	34.8814	34.8908	34.8739
14580	34.8825	34.8818	27.7263	21.2503	34.8828	33.0542	33.7428	33.5368	33.1883	32.9341	25.6259	25.3253	34.8784	34.8908	34.8719
14610	34.8855	34.8878	27.7263	21.2463	34.8798	33.0552	33.7448	33.5388	33.1913	32.9381	25.6308	25.3273	34.8784	34.8868	34.8689
14640	34.8865	34.8878	27.7313	21.2413	34.8788	33.0562	33.7478	33.5408	33.1923	32.9411	25.6328	25.3313	34.8744	34.8828	34.8669
14670	34.8895	34.8868	27.7333	21.2533	34.8808	33.0582	33.7478	33.5418	33.1963	32.9441	25.6398	25.3353	34.8794	34.8848	34.8779
14700	34.8885	34.8888	27.7343	21.2443	34.8788	33.0562	33.7498	33.5448	33.1983	32.9461	25.6408	25.3423	34.8784	34.8818	34.8799
14730	34.8875	34.8868	27.7383	21.2453	34.8858	33.0582	33.7528	33.5478	33.1983	32.9481	25.6458	25.3453	34.8794	34.8908	34.8759
14760	34.8875	34.8868	27.7413	21.2483	34.8798	33.0602	33.7558	33.5478	33.2013	32.9511	25.6518	25.3493	34.8804	34.8888	34.8779
14790	34.8855	34.8848	27.7423	21.2363	34.8808	33.0582	33.7558	33.5498	33.2043	32.9541	25.6558	25.3533	34.8874	34.8918	34.8769
14820	34.8885	34.8848	27.7453	21.2263	34.8838	33.0592	33.7598	33.5498	33.2063	32.9591	25.6598	25.3563	34.8794	34.8898	34.8769
14850	34.8915	34.8928	27.7483	21.2243	34.8798	33.0622	33.7598	33.5528	33.2073	32.9611	25.6648	25.3623	34.8834	34.8888	34.8729
14880	34.8905	34.8878	27.7513	21.2373	34.8838	33.0622	33.7628	33.5538	33.2113	32.9641	25.6668	25.3673	34.8854	34.8908	34.8819
14910	34.8885	34.8898	27.7553	21.2593	34.8858	33.0642	33.7628	33.5558	33.2123	32.9651	25.6718	25.3693	34.8864	34.8938	34.8769
14940	34.8885	34.8878	27.7553	21.2563	34.8818	33.0632	33.7658	33.5588	33.2153	32.9691	25.6748	25.3753	34.8834	34.8878	34.8769
14970	34.8905	34.8898	27.7603	21.2663	34.8838	33.0642	33.7648	33.5578	33.2163	32.9721	25.6798	25.3783	34.8834	34.8858	34.8759
15000	34.8935	34.8918	27.7633	21.2713	34.8838	33.0672	33.7678	33.5598	33.2183	32.9741	25.6828	25.3843	34.8844	34.8888	34.8799
15030	34.8915	34.8898	27.7633	21.2643	34.8868	33.0682	33.7688	33.5618	33.2213	32.9781	25.6868	25.3873	34.8854	34.8898	34.8789
15060	34.8865	34.8888	27.7673	21.2643	34.8858	33.0682	33.7738	33.5648	33.2253	32.9801	25.6938	25.3943	34.8854	34.8938	34.8789
15090	34.8875	34.8878	27.7693	21.2693	34.8778	33.0662	33.7758	33.5668	33.2263	32.9831	25.6928	25.3953	34.8864	34.8878	34.8789
15120	34.8885	34.8898	27.7723	21.2583	34.8858	33.0702	33.7738	33.5668	33.2273	32.9841	25.6968	25.4003	34.8864	34.8908	34.8759
15150	34.8875	34.8888	27.7743	21.2443	34.8858	33.0712	33.7778	33.5698	33.2303	32.9891	25.7028	25.4043	34.8864	34.8908	34.8789
15180	34.8905	34.8918	27.7783	21.2773	34.8838	33.0692	33.7798	33.5698	33.2343	32.9901	25.7048	25.4103	34.8834	34.8918	34.8739
15210	34.8885	34.8898	27.7773	21.3403	34.8878	33.0702	33.7798	33.5718	33.2343	32.9901	25.7108	25.4133	34.8844	34.8948	34.8769
15240	34.8895	34.8898	27.7833	21.3193	34.8878	33.0722	33.7837	33.5738	33.2373	32.9951	25.7148	25.4183	34.8844	34.8918	34.8749
15270	34.8905	34.8908	27.7843	21.3193	34.8828	33.0742	33.7867	33.5728	33.2393	32.9971	25.7168	25.4203	34.8834	34.8898	34.8789
15300	34.8885	34.8878	27.7853	21.3233	34.8858	33.0752	33.7857	33.5768	33.2423	33.0001	25.7208	25.4253	34.8834	34.8888	34.8799
15330	34.8875	34.8888	27.7913	21.3103	34.8858	33.0752	33.7857	33.5778	33.2423	33.0031	25.7268	25.4313	34.8824	34.8878	34.8779
15360	34.8865	34.8878	27.7913	21.2963	34.8848	33.0732	33.7887	33.5788	33.2443	33.0071	25.7288	25.4333	34.8824	34.8888	34.8769
15390	34.8885	34.8868	27.7953	21.2903	34.8868	33.0772	33.7887	33.5818	33.2453	33.0081	25.7338	25.4373	34.8834	34.8898	34.8739
15420	34.8895	34.8898	27.7953	21.2983	34.8858	33.0772	33.7917	33.5818	33.2473	33.0111	25.7358	25.4413	34.8844	34.8918	34.8789
15450	34.8875	34.8888	27.7983	21.2923	34.8868	33.0782	33.7917	33.5868	33.2503	33.0131	25.7418	25.4453	34.8844	34.8918	34.8759
15480	34.8885	34.8868	27.8003	21.2963	34.8828	33.0792	33.7937	33.5858	33.2512	33.0161	25.7438	25.4483	34.8834	34.8908	34.8769
15510	34.8885	34.8878	27.8033	21.2923	34.8838	33.0772	33.7967	33.5868	33.2542	33.0171	25.7458	25.4513	34.8784	34.8898	34.8739
15540	34.8875	34.8868	27.8063	21.2723	34.8838	33.0822	33.7967	33.5878	33.2552	33.0201	25.7517	25.4573	34.8814	34.8928	34.8739
15570	34.8875	34.8878	27.8063	21.2703	34.8868	33.0832	33.8007	33.5908	33.2572	33.0221	25.7537	25.4593	34.8834	34.8878	34.8739
15600	34.8895	34.8878	27.8094	21.2953	34.8858	33.0822	33.7997	33.5928	33.2602	33.0251	25.7587	25.4643	34.8844	34.8908	34.8709
15630	34.8885	34.8868	27.8134	21.2923	34.8828	33.0852	33.8007	33.5918	33.2622	33.0261	25.7627	25.4683	34.8774	34.8858	34.8759
15660	34.8885	34.8868	27.8134	21.2843	34.8878	33.0822	33.8027	33.5948	33.2642	33.0291	25.7657	25.4733	34.8844	34.8898	34.8739
15690	34.8895	34.8898	27.8174	21.2723	34.8858	33.0832	33.8037	33.5938	33.2642	33.0332	25.7687	25.4743	34.8794	34.8888	34.8739
15720	34.8885	34.8878	27.8184	21.2703	34.8858	33.0852	33.8067	33.5978	33.2672	33.0332	25.7727	25.4793	34.8854	34.8918	34.8759
15750	34.8925	34.8888	27.8214	21.2723	34.8838	33.0862	33.8067	33.5998	33.2692	33.0362	25.7767	25.4823	34.8804	34.8898	34.8789
15780	34.8865	34.8858	27.8224	21.2673	34.8878	33.0862	33.8107	33.6008	33.2702	33.0382	25.7797	25.4873	34.8834	34.8878	34.8769
15810	34.8895	34.8878	27.8264	21.2743	34.8828	33.0842	33.8117	33.6018	33.2732	33.0412	25.7827	25.4913	34.8854	34.8898	34.8779
15840	34.8865	34.8888	27.8274	21.2763	34.8848	33.0862	33.8117	33.6008	33.2732	33.0422	25.7837	25.4943	34.8824	34.8918	34.8749
15870	34.8885	34.8878	27.8294	21.2723	34.8848	33.0882	33.8137	33.6038	33.2752	33.0452	25.7907	25.4963	34.8844	34.8938	34.8769
15900	34.8865	34.8878	27.8314	21.2783	34.8798	33.0892	33.8157	33.6038	33.2792	33.0482	25.7937	25.5023	34.8804	34.8848	34.8739
15930	34.8895	34.8898	27.8334	21.2813	34.8858	33.0902	33.8137	33.6068	33.2802	33.0512	25.7967	25.5063	34.8844	34.8918	34.8749
15960	34.8895	34.8878	27.8344	21.2813	34.8838	33.0882	33.8187	33.6078	33.2812	33.0512	25.7997	25.5083	34.8804	34.8888	34.8769
15990	34.8865	34.8888	27.8374	21.2793	34.8858	33.0892	33.8197	33.6108	33.2832	33.0552	25.8037	25.5133	34.8824	34.8898	34.8749
16020	34.8895	34.8898	27.8414	21.2843	34.8848	33.0902	33.8217	33.6088	33.2862	33.0552	25.8067	25.5153	34.8824	34.8878	34.8729
16050	34.8875	34.8858	27.8424	21.2883	34.8848	33.0912	33.8207	33.6128	33.2882	33.0592	25.8077	25.5203	34.8824	34.8908	34.8759
16080	34.8855	34.8868	27.8424	21.2903	34.8858	33.0922	33.8227	33.6128	33.2882	33.0592	25.8147	25.5243	34.8824	34.8888	34.8789
16110	34.8885	34.8878	27.8464	21.3003	34.8818	33.0902	33.8237	33.6118	33.2912	33.0632	25.8167	25.5293	34.8774	34.8838	34.8739
16140	34.8885	34.8878	27.8494	21.2703	34.8838	33.0922	33.8287	33.6148	33.2902	33.0632	25.8187	25.5303	34.8814	34.8928	34.8739
16170	34.8895	34.8888	27.8494	21.2653	34.8838	33.0953	33.8287	33.6188	33.2922	33.0672	25.8237	25.5343	34.8814	34.8898	34.8739
16200	34.8885	34.8898	27.8524	21.2673	34.8858	33.0932	33.8287	33.6188	33.2932	33.0692	25.8247	25.5373	34.8844	34.8888	34.8759
16230	34.8865	34.8868	27.8534	21.2843	34.8848	33.0922	33.8307	33.6198	33.2972	33.0722	25.8287	25.5393	34.8794	34.8848	34.8789
16260	34.8865	34.8858	27.8554	21.2733	34.8848	33.0943	33.8307	33.6188	33.2972	33.0732	25.8337	25.5443	34.8824	34.8858	34.8799
16290	34.8855	34.8868	27.8574	21.2643	34.8868	33.0943	33.8317	33.6218	33.3002	33.0752	25.8337	25.5463	34.8864	34.8908	34.8739
16320	34.8855	34.8858	27.8584	21.2723	34.8788	33.0953	33.8347	33.6218	33.3002	33.0772	25.8387	25.5483	34.8824	34.8888	34.8749
16350	34.8865	34.8898	27.8614	21.2623	34.8848	33.0962	33.8347	33.6258	33.3022	33.0812	25.8417	25.5553	34.8824	34.8858	34.8729
16380	34.8845	34.8868	27.8654	21.2503	34.8848	33.0962	33.8386	33.6248	33.3032	33.0812	25.8457	25.5553	34.8844	34.8888	34.8769
16410	34.8875	34.8878	27.8654	21.2573	34.8838	33.0973	33.8367	33.6277	33.3052	33.0822	25.8477	25.5593	34.8804	34.8878	34.8739
16440	34.8855	34.8888	27.8654	21.2523	34.8858	33.0943	33.8396	33.6277	33.3072	33.0832	25.8507	25.5643	34.8804	34.8898	34.8729
16470	34.8855	34.8868	27.8694	21.2453	34.8858	33.0973	33.8386	33.6268	33.3072	33.0872	25.8557	25.5673	34.8814	34.8878	34.8719
16500	34.8865	34.8838	27.8704	21.2823	34.8818	33.0993	33.8406	33.6287	33.3102	33.0892	25.8577	25.5703	34.8814	34.8878	34.8719
16530	34.8855	34.8858	27.8714	21.2693	34.8838	33.0973	33.8416	33.6307	33.3102	33.0922	25.8597	25.5723	34.8834	34.8898	34.8739
16560	34.8895	34.8888	27.8754	21.2643	34.8798	33.0993	33.8416	33.6297	33.3122	33.0932	25.8627	25.5773	34.8834	34.8888	34.8759
16590	34.8875	34.8848	27.8764	21.2733	34.8868	33.0983	33.8446	33.6317	33.3152	33.0952	25.8666	25.5793	34.8864	34.8918	34.8729
16620	34.8865	34.8848	27.8764	21.2973	34.8818	33.1003	33.8456	33.6327	33.3142	33.0962	25.8686	25.5833	34.8824	34.8928	34.8739
16650	34.8875	34.8898	27.8794	21.2613	34.8778	33.1013	33.8446	33.6347	33.3162	33.0972	25.8706	25.5863	34.8804	34.8868	34.8749
16680	34.8885	34.8868	27.8834	21.2643	34.8798	33.1013	33.8476	33.6347	33.3202	33.0982	25.8726	25.5893	34.8784	34.8858	34.8739
16710	34.8885	34.8888	27.8834	21.2683	34.8818	33.1003	33.8486	33.6367	33.3182	33.1012	25.8766	25.5933	34.8824	34.8888	34.8769
16740	34.8885	34.8868	27.8854	21.2613	34.8858	33.1013	33.8496	33.6347	33.3212	33.1032	25.8816	25.5983	34.8844	34.8898	34.8759
16770	34.8855	34.8848	27.8864	21.2573	34.8838	33.1013	33.8506	33.6377	33.3222	33.1052	25.8836	25.6003	34.8844	34.8908	34.8719
16800	34.8855	34.8888	27.8894	21.2623	34.8848	33.1033	33.8526	33.6387	33.3242	33.1062	25.8866	25.6013	34.8824	34.8858	34.8729
16830	34.8855	34.8828	27.8914	21.2553	34.8838	33.1033	33.8546	33.6407	33.3242	33.1072	25.8906	25.6053	34.8804	34.8898	34.8769
16860	34.8855	34.8868	27.8924	21.2433	34.8788	33.1033	33.8546	33.6417	33.3272	33.1122	25.8926	25.6093	34.8794	34.8858	34.8769
16890	34.8865	34.8848	27.8944	21.2463	34.8828	33.1023	33.8556	33.6417	33.3292	33.1132	25.8956	25.6143	34.8824	34.8888	34.8729
16920	34.8885	34.8868	27.8954	21.2643	34.8828	33.1053	33.8556	33.6437	33.3292	33.1132	25.8986	25.6153	34.8824	34.8898	34.8729
16950	34.8865	34.8858	27.8974	21.2513	34.8838	33.1043	33.8566	33.6447	33.3312	33.1172	25.8996	25.6183	34.8844	34.8908	34.8759
16980	34.8875	34.8868	27.8984	21.2473	34.8848	33.1043	33.8576	33.6447	33.3322	33.1192	25.9036	25.6203	34.8844	34.8898	34.8769
17010	34.8865	34.8868	27.8994	21.2593	34.8838	33.1043	33.8606	33.6447	33.3352	33.1182	25.9076	25.6223	34.8834	34.8898	34.8739
17040	34.8885	34.8858	27.9014	21.2333	34.8858	33.1053	33.8616	33.6477	33.3362	33.1232	25.9086	25.6263	34.8844	34.8918	34.8739
17070	34.8875	34.8868	27.9054	21.2453	34.8838	33.1043	33.8606	33.6477	33.3382	33.1242	25.9126	25.6303	34.8844	34.8898	34.8769
17100	34.8865	34.8878	27.9054	21.2493	34.8838	33.1053	33.8626	33.6487	33.3372	33.1252	25.9126	25.6323	34.8824	34.8928	34.8719
17130	34.8885	34.8888	27.9044	21.2453	34.8838	33.1073	33.8646	33.6497	33.3402	33.1262	25.9166	25.6373	34.8824	34.8888	34.8779
17160	34.8905	34.8878	27.9084	21.2663	34.8818	33.1063	33.8666	33.6507	33.3402	33.1262	25.9206	25.6373	34.8834	34.8888	34.8719
17190	34.8885	34.8898	27.9104	21.2673	34.8898	33.1073	33.8646	33.6527	33.3412	33.1302	25.9216	25.6423	34.8804	34.8888	34.8779
17220	34.8905	34.8878	27.9124	21.2783	34.8868	33.1093	33.8676	33.6527	33.3432	33.1292	25.9256	25.6453	34.8864	34.8928	34.8779
17250	34.8885	34.8868	27.9144	21.2813	34.8858	33.1073	33.8686	33.6527	33.3442	33.1322	25.9286	25.6473	34.8844	34.8928	34.8769
17280	34.8895	34.8918	27.9144	21.2673	34.8868	33.1083	33.8686	33.6557	33.3462	33.1352	25.9286	25.6483	34.8824	34.8908	34.8769
17310	34.8885	34.8898	27.9185	21.2673	34.8878	33.1093	33.8706	33.6567	33.3472	33.1352	25.9326	25.6533	34.8834	34.8908	34.8769
17340	34.8905	34.8888	27.9205	21.2613	34.8858	33.1093	33.8696	33.6567	33.3482	33.1362	25.9346	25.6553	34.8864	34.8928	34.8779
17370	34.8885	34.8888	27.9195	21.2743	34.8848	33.1083	33.8726	33.6577	33.3502	33.1382	25.9386	25.6583	34.8854	34.8948	34.8789
17400	34.8885	34.8868	27.9225	21.2723	34.8858	33.1103	33.8716	33.6587	33.3502	33.1392	25.9416	25.6613	34.8844	34.8928	34.8759
17430	34.8905	34.8918	27.9235	21.2893	34.8878	33.1123	33.8746	33.6587	33.3512	33.1422	25.9446	25.6633	34.8844	34.8908	34.8789
17460	34.8905	34.8898	27.9255	21.2743	34.8848	33.1093	33.8756	33.6607	33.3512	33.1442	25.9456	25.6683	34.8884	34.8918	34.8769
17490	34.8875	34.8898	27.9265	21.2963	34.8838	33.1103	33.8776	33.6597	33.3552	33.1452	25.9496	25.6703	34.8864	34.8908	34.8759
17520	34.8905	34.8908	27.9285	21.2923	34.8858	33.1123	33.8766	33.6617	33.3562	33.1472	25.9516	25.6733	34.8874	34.8948	34.8779
17550	34.8895	34.8918	27.9295	21.2813	34.8828	33.1123	33.8796	33.6627	33.3572	33.1492	25.9546	25.6773	34.8834	34.8908	34.8739
17580	34.8895	34.8908	27.9305	21.2733	34.8858	33.1103	33.8796	33.6627	33.3602	33.1512	25.9576	25.6803	34.8834	34.8918	34.8829
17610	34.8885	34.8898	27.9345	21.2823	34.8898	33.1143	33.8806	33.6637	33.3592	33.1512	25.9606	25.6803	34.8854	34.8928	34.8809
17640	34.8885	34.8888	27.9355	21.2593	34.8868	33.1153	33.8796	33.6647	33.3622	33.1542	25.9616	25.6833	34.8824	34.8878	34.8769
17670	34.8905	34.8928	27.9355	21.2623	34.8838	33.1143	33.8816	33.6657	33.3622	33.1542	25.9636	25.6863	34.8824	34.8908	34.8789
17700	34.8905	34.8918	27.9375	21.2873	34.8868	33.1143	33.8826	33.6677	33.3612	33.1592	25.9686	25.6893	34.8814	34.8908	34.8799
17730	34.8905	34.8918	27.9385	21.2973	34.8888	33.1143	33.8836	33.6687	33.3642	33.1612	25.9696	25.6903	34.8854	34.8908	34.8789
17760	34.8895	34.8898	27.9405	21.3223	34.8858	33.1183	33.8856	33.6697	33.3642	33.1602	25.9746	25.6943	34.8864	34.8918	34.8769
17790	34.8895	34.8878	27.9405	21.3073	34.8808	33.1153	33.8846	33.6697	33.3662	33.1612	25.9726	25.6983	34.8874	34.8898	34.8739
17820	34.8905	34.8898	27.9425	21.3043	34.8848	33.1143	33.8876	33.6717	33.3682	33.1632	25.9776	25.7003	34.8834	34.8898	34.8759
17850	34.8855	34.8878	27.9435	21.2933	34.8838	33.1143	33.8866	33.6737	33.3692	33.1632	25.9796	25.7034	34.8834	34.8898	34.8769
17880	34.8895	34.8878	27.9465	21.2893	34.8808	33.1153	33.8896	33.6717	33.3692	33.1652	25.9816	25.7053	34.8874	34.8898	34.8739
17910	34.8885	34.8878	27.9485	21.2853	34.8838	33.1153	33.8886	33.6727	33.3702	33.1662	25.9855	25.7074	34.8824	34.8908	34.8699
17940	34.8835	34.8878	27.9495	21.2693	34.8808	33.1183	33.8896	33.6737	33.3722	33.1682	25.9865	25.7094	34.8834	34.8908	34.8759
17970	34.8875	34.8858	27.9505	21.2633	34.8838	33.1163	33.8916	33.6727	33.3722	33.1702	25.9875	25.7124	34.8824	34.8868	34.8739
18000	34.8865	34.8868	27.9535	21.2913	34.8848	33.1193	33.8926	33.6737	33.3752	33.1722	25.9915	25.7154	34.8814	34.8908	34.8749
18030	34.8865	34.8868	27.9525	21.2753	34.8828	33.1183	33.8935	33.6757	33.3752	33.1732	25.9945	25.7174	34.8794	34.8898	34.8789
18060	34.8865	34.8858	27.9545	21.2733	34.8828	33.1173	33.8926	33.6767	33.3762	33.1742	25.9935	25.7194	34.8814	34.8878	34.8759
18090	34.8865	34.8868	27.9575	21.2653	34.8858	33.1173	33.8965	33.6777	33.3781	33.1762	25.9995	25.7234	34.8844	34.8908	34.8729
18120	34.8855	34.8868	27.9605	21.2783	34.8808	33.1183	33.8935	33.6777	33.3781	33.1772	26.0025	25.7234	34.8824	34.8888	34.8739
18150	34.8855	34.8868	27.9595	21.2563	34.8808	33.1193	33.8965	33.6797	33.3781	33.1772	26.0025	25.7274	34.8794	34.8828	34.8759
18180	34.8885	34.8878	27.9595	21.2723	34.8828	33.1193	33.8975	33.6797	33.3821	33.1802	26.0045	25.7294	34.8814	34.8858	34.8749
18210	34.8835	34.8858	27.9625	21.2563	34.8868	33.1183	33.8975	33.6797	33.3811	33.1802	26.0085	25.7324	34.8844	34.8888	34.8789
18240	34.8865	34.8888	27.9615	21.2573	34.8788	33.1193	33.8985	33.6807	33.3821	33.1822	26.0105	25.7364	34.8834	34.8898	34.8739
18270	34.8895	34.8888	27.9645	21.2713	34.8808	33.1173	33.8995	33.6807	33.3831	33.1842	26.0115	25.7384	34.8834	34.8918	34.8739
18300	34.8875	34.8868	27.9665	21.2713	34.8858	33.1163	33.9005	33.6837	33.3851	33.1862	26.0145	25.7384	34.8844	34.8868	34.8749
18330	34.8855	34.8868	27.9665	21.2743	34.8798	33.1183	33.8995	33.6847	33.3851	33.1872	26.0165	25.7404	34.8824	34.8878	34.8769
18360	34.8855	34.8868	27.9675	21.2903	34.8848	33.1183	33.9025	33.6827	33.3861	33.1882	26.0195	25.7414	34.8824	34.8808	34.8769
18390	34.8845	34.8838	27.9695	21.3053	34.8798	33.1193	33.9055	33.6857	33.3891	33.1902	26.0215	25.7474	34.8844	34.8888	34.8749
18420	34.8855	34.8868	27.9695	21.3063	34.8818	33.1183	33.9065	33.6867	33.3891	33.1922	26.0235	25.7494	34.8834	34.8908	34.8719
18450	34.8845	34.8838	27.9735	21.2953	34.8858	33.1183	33.9065	33.6887	33.3901	33.1912	26.0235	25.7504	34.8814	34.8888	34.8739
18480	34.8865	34.8878	27.9745	21.2693	34.8838	33.1183	33.9055	33.6877	33.3921	33.1922	26.0295	25.7524	34.8824	34.8878	34.8729
18510	34.8865	34.8878	27.9735	21.2573	34.8818	33.1203	33.9065	33.6897	33.3921	33.1962	26.0295	25.7574	34.8794	34.8858	34.8759
18540	34.8845	34.8858	27.9755	21.2763	34.8848	33.1193	33.9075	33.6887	33.3921	33.1972	26.0315	25.7594	34.8794	34.8888	34.8699
18570	34.8855	34.8848	27.9775	21.2953	34.8838	33.1203	33.9085	33.6877	33.3931	33.1972	26.0315	25.7614	34.8844	34.8878	34.8759
18600	34.8855	34.8868	27.9795	21.3063	34.8798	33.1203	33.9085	33.6897	33.3941	33.1992	26.0355	25.7624	34.8834	34.8898	34.8739
18630	34.8845	34.8858	27.9795	21.2873	34.8828	33.1213	33.9115	33.6907	33.3961	33.2002	26.0385	25.7644	34.8804	34.8888	34.8739
18660	34.8865	34.8858	27.9795	21.3073	34.8788	33.1193	33.9105	33.6897	33.3961	33.2022	26.0405	25.7684	34.8814	34.8848	34.8709
18690	34.8865	34.8848	27.9825	21.2933	34.8838	33.1203	33.9105	33.6927	33.3971	33.2022	26.0425	25.7694	34.8824	34.8858	34.8719
18720	34.8855	34.8838	27.9825	21.3033	34.8798	33.1203	33.9115	33.6937	33.4001	33.2022	26.0475	25.7724	34.8784	34.8898	34.8779
18750	34.8855	34.8878	27.9865	21.2983	34.8838	33.1203	33.9115	33.6927	33.4001	33.2052	26.0465	25.7744	34.8804	34.8888	34.8709
18780	34.8845	34.8838	27.9865	21.2803	34.8828	33.1223	33.9115	33.6927	33.3991	33.2052	26.0495	25.7784	34.8764	34.8828	34.8739
18810	34.8865	34.8868	27.9885	21.2773	34.8858	33.1233	33.9125	33.6947	33.4031	33.2072	26.0505	25.7784	34.8794	34.8898	34.8729
18840	34.8865	34.8868	27.9875	21.2783	34.8818	33.1243	33.9135	33.6967	33.4021	33.2102	26.0535	25.7804	34.8854	34.8898	34.8759
18870	34.8865	34.8838	27.9895	21.2743	34.8848	33.1233	33.9145	33.6977	33.4031	33.2062	26.0555	25.7844	34.8804	34.8888	34.8739
18900	34.8865	34.8868	27.9915	21.2643	34.8828	33.1253	33.9155	33.6977	33.4041	33.2112	26.0565	25.7844	34.8844	34.8868	34.8749
18930	34.8875	34.8878	27.9915	21.2673	34.8788	33.1253	33.9165	33.6967	33.4061	33.2112	26.0585	25.7874	34.8784	34.8828	34.8729
18960	34.8865	34.8888	27.9925	21.2653	34.8808	33.1273	33.9155	33.6987	33.4051	33.2122	26.0615	25.7894	34.8814	34.8868	34.8769
18990	34.8865	34.8838	27.9945	21.2593	34.8858	33.1233	33.9175	33.7007	33.4081	33.2142	26.0635	25.7914	34.8784	34.8878	34.8789
19020	34.8855	34.8858	27.9955	21.2693	34.8818	33.1263	33.9185	33.6997	33.4081	33.2172	26.0665	25.7954	34.8844	34.8868	34.8759
19050	34.8845	34.8878	27.9955	21.2763	34.8828	33.1253	33.9185	33.6997	33.4081	33.2172	26.0655	25.7954	34.8814	34.8878	34.8759
19080	34.8845	34.8838	27.9975	21.2713	34.8818	33.1243	33.9235	33.7007	33.4091	33.2192	26.0695	25.7984	34.8824	34.8888	34.8709
19110	34.8885	34.8888	27.9995	21.2593	34.8838	33.1233	33.9205	33.6997	33.4101	33.2192	26.0695	25.7994	34.8824	34.8888	34.8749
19140	34.8865	34.8858	28.0005	21.2583	34.8798	33.1253	33.9185	33.7027	33.4121	33.2202	26.0715	25.8024	34.8834	34.8858	34.8759
19170	34.8845	34.8878	28.0005	21.2593	34.8858	33.1243	33.9205	33.7007	33.4121	33.2222	26.0745	25.8054	34.8834	34.8918	34.8659
19200	34.8845	34.8858	28.0015	21.2643	34.8838	33.1243	33.9225	33.7047	33.4121	33.2222	26.0745	25.8064	34.8824	34.8898	34.8749
19230	34.8865	34.8868	28.0035	21.2643	34.8818	33.1253	33.9215	33.7027	33.4141	33.2242	26.0795	25.8084	34.8814	34.8868	34.8739
19260	34.8855	34.8828	28.0055	21.2633	34.8838	33.1253	33.9235	33.7037	33.4151	33.2252	26.0815	25.8094	34.8834	34.8928	34.8719
19290	34.8885	34.8868	28.0065	21.2763	34.8798	33.1253	33.9245	33.7057	33.4161	33.2262	26.0825	25.8144	34.8804	34.8858	34.8749
19320	34.8855	34.8858	28.0065	21.2703	34.8838	33.1253	33.9245	33.7057	33.4161	33.2262	26.0855	25.8164	34.8814	34.8848	34.8679
19350	34.8865	34.8868	28.0105	21.2803	34.8848	33.1253	33.9265	33.7037	33.4161	33.2282	26.0855	25.8164	34.8864	34.8868	34.8749
19380	34.8895	34.8878	28.0095	21.2733	34.8808	33.1273	33.9255	33.7037	33.4181	33.2302	26.0895	25.8184	34.8844	34.8888	34.8729
19410	34.8855	34.8868	28.0115	21.2863	34.8858	33.1273	33.9265	33.7057	33.4201	33.2282	26.0895	25.8204	34.8844	34.8878	34.8759
19440	34.8875	34.8868	28.0115	21.2733	34.8838	33.1253	33.9285	33.7087	33.4181	33.2292	26.0905	25.8224	34.8834	34.8858	34.8779
19470	34.8855	34.8858	28.0125	21.2763	34.8848	33.1263	33.9275	33.7067	33.4201	33.2332	26.0945	25.8244	34.8814	34.8888	34.8739
19500	34.8865	34.8898	28.0135	21.2883	34.8868	33.1263	33.9285	33.7087	33.4191	33.2342	26.0945	25.8274	34.8824	34.8918	34.8719
19530	34.8875	34.8858	28.0145	21.2993	34.8848	33.1273	33.9295	33.7077	33.4221	33.2312	26.0995	25.8304	34.8804	34.8858	34.8769
19560	34.8885	34.8868	28.0155	21.3103	34.8838	33.1253	33.9295	33.7087	33.4251	33.2352	26.0985	25.8304	34.8864	34.8918	34.8749
19590	34.8855	34.8858	28.0175	21.3193	34.8858	33.1273	33.9305	33.7087	33.4241	33.2362	26.1034	25.8354	34.8824	34.8898	34.8719
19620	34.8845	34.8858	28.0175	21.3123	34.8858	33.1273	33.9305	33.7107	33.4231	33.2362	26.1034	25.8364	34.8814	34.8878	34.8729
19650	34.8845	34.8858	28.0195	21.3093	34.8838	33.1253	33.9315	33.7117	33.4251	33.2382	26.1054	25.8364	34.8824	34.8918	34.8749
19680	34.8855	34.8868	28.0205	21.2813	34.8848	33.1253	33.9325	33.7127	33.4281	33.2392	26.1064	25.8394	34.8834	34.8868	34.8749
19710	34.8885	34.8868	28.0195	21.2873	34.8848	33.1273	33.9305	33.7117	33.4281	33.2402	26.1074	25.8404	34.8794	34.8878	34.8769
19740	34.8835	34.8828	28.0215	21.2823	34.8838	33.1283	33.9325	33.7137	33.4281	33.2412	26.1094	25.8434	34.8804	34.8878	34.8749
19770	34.8855	34.8888	28.0225	21.2793	34.8788	33.1293	33.9355	33.7137	33.4281	33.2412	26.1114	25.8444	34.8804	34.8848	34.8699
19800	34.8855	34.8868	28.0246	21.2583	34.8848	33.1273	33.9345	33.7147	33.4281	33.2422	26.1144	25.8454	34.8834	34.8918	34.8719
19830	34.8855	34.8868	28.0256	21.2483	34.8838	33.1303	33.9355	33.7147	33.4311	33.2432	26.1174	25.8464	34.8804	34.8858	34.8749
19860	34.8845	34.8868	28.0266	21.2573	34.8828	33.1273	33.9345	33.7137	33.4321	33.2442	26.1174	25.8504	34.8824	34.8888	34.8729
19890	34.8855	34.8828	28.0296	21.2663	34.8838	33.1283	33.9345	33.7157	33.4311	33.2452	26.1204	25.8524	34.8824	34.8918	34.8719
19920	34.8855	34.8838	28.0306	21.2773	34.8818	33.1273	33.9375	33.7147	33.4321	33.2452	26.1224	25.8534	34.8844	34.8908	34.8749
19950	34.8865	34.8848	28.0306	21.2793	34.8848	33.1293	33.9375	33.7167	33.4331	33.2472	26.1244	25.8564	34.8814	34.8898	34.8739
19980	34.8865	34.8878	28.0296	21.2873	34.8808	33.1303	33.9385	33.7157	33.4331	33.2503	26.1234	25.8584	34.8824	34.8888	34.8769
20010	34.8865	34.8888	28.0316	21.2693	34.8868	33.1263	33.9395	33.7157	33.4341	33.2492	26.1244	25.8604	34.8814	34.8878	34.8789
20040	34.8875	34.8898	28.0326	21.2843	34.8808	33.1293	33.9385	33.7167	33.4351	33.2492	26.1274	25.8624	34.8804	34.8878	34.8739
20070	34.8865	34.8848	28.0356	21.2933	34.8838	33.1293	33.9395	33.7187	33.4341	33.2533	26.1284	25.8624	34.8844	34.8908	34.8789
20100	34.8835	34.8858	28.0336	21.2973	34.8808	33.1293	33.9395	33.7197	33.4371	33.2512	26.1314	25.8654	34.8834	34.8878	34.8749
20130	34.8865	34.8848	28.0366	21.2723	34.8858	33.1303	33.9395	33.7207	33.4361	33.2533	26.1324	25.8644	34.8844	34.8898	34.8749
20160	34.8885	34.8878	28.0376	21.2643	34.8788	33.1283	33.9435	33.7167	33.4381	33.2563	26.1334	25.8674	34.8824	34.8898	34.8739
20190	34.8885	34.8898	28.0376	21.2693	34.8858	33.1303	33.9435	33.7207	33.4391	33.2543	26.1364	25.8704	34.8834	34.8918	34.8789
20220	34.8885	34.8868	28.0376	21.2833	34.8828	33.1303	33.9435	33.7167	33.4391	33.2573	26.1364	25.8714	34.8834	34.8908	34.8739
20250	34.8885	34.8878	28.0396	21.2943	34.8868	33.1293	33.9435	33.7217	33.4411	33.2593	26.1394	25.8744	34.8844	34.8908	34.8749
20280	34.8895	34.8868	28.0416	21.2973	34.8818	33.1293	33.9435	33.7227	33.4411	33.2583	26.1404	25.8744	34.8844	34.8948	34.8759
20310	34.8885	34.8878	28.0426	21.3083	34.8828	33.1303	33.9465	33.7207	33.4421	33.2583	26.1424	25.8784	34.8844	34.8908	34.8749
20340	34.8895	34.8888	28.0426	21.2963	34.8878	33.1293	33.9455	33.7227	33.4421	33.2603	26.1434	25.8794	34.8844	34.8898	34.8789
20370	34.8885	34.8898	28.0436	21.3143	34.8858	33.1313	33.9455	33.7217	33.4421	33.2633	26.1444	25.8804	34.8854	34.8918	34.8789
20400	34.8885	34.8908	28.0446	21.3103	34.8868	33.1283	33.9465	33.7247	33.4431	33.2593	26.1484	25.8824	34.8854	34.8898	34.8759
20430	34.8875	34.8908	28.0456	21.3013	34.8838	33.1293	33.9465	33.7237	33.4431	33.2633	26.1494	25.8844	34.8824	34.8868	34.8789
20460	34.8905	34.8908	28.0476	21.3123	34.8898	33.1303	33.9455	33.7257	33.4451	33.2643	26.1484	25.8854	34.8884	34.8958	34.8809
20490	34.8905	34.8918	28.0476	21.2953	34.8858	33.1313	33.9485	33.7237	33.4451	33.2653	26.1514	25.8844	34.8854	34.8898	34.8739
20520	34.8885	34.8888	28.0486	21.2733	34.8848	33.1283	33.9485	33.7237	33.4481	33.2663	26.1504	25.8894	34.8834	34.8938	34.8749
20550	34.8895	34.8898	28.0486	21.3053	34.8858	33.1293	33.9475	33.7237	33.4471	33.2673	26.1524	25.8894	34.8864	34.8918	34.8799
20580	34.8895	34.8898	28.0516	21.2973	34.8858	33.1283	33.9504	33.7257	33.4471	33.2673	26.1574	25.8914	34.8884	34.8918	34.8749
20610	34.8895	34.8898	28.0486	21.2783	34.8848	33.1273	33.9504	33.7277	33.4491	33.2683	26.1574	25.8944	34.8854	34.8928	34.8759
20640	34.8925	34.8868	28.0526	21.2583	34.8858	33.1283	33.9504	33.7257	33.4491	33.2683	26.1574	25.8964	34.8884	34.8918	34.8769
20670	34.8885	34.8898	28.0536	21.2673	34.8878	33.1283	33.9504	33.7267	33.4491	33.2693	26.1594	25.8984	34.8844	34.8858	34.8779
20700	34.8905	34.8938	28.0526	21.2743	34.8888	33.1283	33.9514	33.7287	33.4501	33.2703	26.1624	25.8984	34.8864	34.8908	34.8789
20730	34.8905	34.8908	28.0546	21.2553	34.8878	33.1273	33.9514	33.7287	33.4511	33.2713	26.1614	25.8984	34.8864	34.8958	34.8829
20760	34.8915	34.8908	28.0526	21.2643	34.8868	33.1293	33.9514	33.7277	33.4541	33.2713	26.1634	25.9014	34.8864	34.8948	34.8789
20790	34.8905	34.8908	28.0556	21.2713	34.8868	33.1283	33.9544	33.7277	33.4521	33.2743	26.1654	25.9034	34.8824	34.8908	34.8769
20820	34.8905	34.8908	28.0576	21.2693	34.8908	33.1283	33.9534	33.7277	33.4531	33.2723	26.1674	25.9044	34.8874	34.8948	34.8769
20850	34.8905	34.8878	28.0566	21.2673	34.8878	33.1293	33.9564	33.7297	33.4541	33.2743	26.1694	25.9084	34.8874	34.8928	34.8769
20880	34.8895	34.8898	28.0586	21.2823	34.8908	33.1293	33.9534	33.7297	33.4541	33.2773	26.1714	25.9104	34.8884	34.8968	34.8779
20910	34.8895	34.8918	28.0606	21.2943	34.8878	33.1273	33.9564	33.7307	33.4551	33.2763	26.1714	25.9114	34.8854	34.8918	34.8769
20940	34.8885	34.8868	28.0616	21.2703	34.8878	33.1303	33.9564	33.7307	33.4561	33.2763	26.1734	25.9094	34.8904	34.8868	34.8839
20970	34.8885	34.8918	28.0606	21.2683	34.8838	33.1293	33.9544	33.7317	33.4571	33.2763	26.1724	25.9134	34.8864	34.8898	34.8819
21000	34.8895	34.8908	28.0626	21.2723	34.8858	33.1313	33.9554	33.7317	33.4571	33.2763	26.1764	25.9134	34.8874	34.8948	34.8789
21030	34.8875	34.8898	28.0616	21.2743	34.8848	33.1273	33.9574	33.7327	33.4541	33.2793	26.1764	25.9174	34.8864	34.8888	34.8769
21060	34.8895	34.8908	28.0656	21.2893	34.8878	33.1283	33.9584	33.7327	33.4571	33.2813	26.1794	25.9184	34.8874	34.8908	34.8749
21090	34.8885	34.8888	28.0656	21.2953	34.8838	33.1333	33.9574	33.7337	33.4571	33.2823	26.1794	25.9204	34.8864	34.8958	34.8739
21120	34.8835	34.8828	28.0656	21.2993	34.8868	33.1303	33.9584	33.7347	33.4611	33.2803	26.1814	25.9184	34.8824	34.8918	34.8799
21150	34.8855	34.8858	28.0656	21.3003	34.8848	33.1303	33.9594	33.7347	33.4591	33.2833	26.1824	25.9244	34.8854	34.8898	34.8769
21180	34.8855	34.8868	28.0676	21.2873	34.8838	33.1303	33.9594	33.7337	33.4581	33.2843	26.1844	25.9234	34.8824	34.8898	34.8749
21210	34.8865	34.8868	28.0666	21.3023	34.8818	33.1323	33.9604	33.7337	33.4611	33.2833	26.1854	25.9254	34.8814	34.8828	34.8759
21240	34.8865	34.8858	28.0676	21.3003	34.8828	33.1323	33.9594	33.7367	33.4601	33.2833	26.1854	25.9274	34.8804	34.8898	34.8749
21270	34.8875	34.8868	28.0686	21.3053	34.8808	33.1323	33.9604	33.7357	33.4621	33.2853	26.1884	25.9274	34.8814	34.8898	34.8759
21300	34.8905	34.8868	28.0706	21.2853	34.8868	33.1323	33.9604	33.7367	33.4611	33.2853	26.1894	25.9274	34.8834	34.8898	34.8749
21330	34.8865	34.8878	28.0716	21.2793	34.8788	33.1293	33.9594	33.7377	33.4631	33.2873	26.1914	25.9294	34.8824	34.8888	34.8749
21360	34.8885	34.8898	28.0716	21.3173	34.8798	33.1323	33.9614	33.7367	33.4641	33.2873	26.1934	25.9324	34.8834	34.8838	34.8769
21390	34.8905	34.8888	28.0716	21.2883	34.8908	33.1323	33.9634	33.7367	33.4651	33.2873	26.1944	25.9354	34.8814	34.8918	34.8779
21420	34.8875	34.8868	28.0746	21.3073	34.8868	33.1333	33.9644	33.7407	33.4651	33.2893	26.1944	25.9364	34.8844	34.8908	34.8779
21450	34.8855	34.8858	28.0726	21.2993	34.8848	33.1303	33.9624	33.7367	33.4661	33.2903	26.1964	25.9364	34.8824	34.8898	34.8799
21480	34.8865	34.8858	28.0756	21.2873	34.8838	33.1323	33.9634	33.7377	33.4641	33.2903	26.1984	25.9394	34.8864	34.8898	34.8759
21510	34.8865	34.8858	28.0756	21.2723	34.8808	33.1323	33.9644	33.7367	33.4681	33.2913	26.1994	25.9374	34.8854	34.8888	34.8759
21540	34.8835	34.8868	28.0766	21.2713	34.8838	33.1303	33.9634	33.7387	33.4691	33.2933	26.2014	25.9384	34.8844	34.8878	34.8749
21570	34.8865	34.8868	28.0776	21.2823	34.8828	33.1313	33.9664	33.7397	33.4651	33.2913	26.2024	25.9404	34.8824	34.8888	34.8729
21600	34.8845	34.8868	28.0806	21.2953	34.8828	33.1313	33.9674	33.7387	33.4671	33.2933	26.2034	25.9444	34.8844	34.8888	34.8779
21630	34.8865	34.8868	28.0776	21.3003	34.8828	33.1293	33.9644	33.7397	33.4681	33.2933	26.2044	25.9464	34.8824	34.8888	34.8739
21660	34.8855	34.8858	28.0806	21.3013	34.8808	33.1313	33.9664	33.7407	33.4701	33.2933	26.2054	25.9464	34.8824	34.8928	34.8759
21690	34.8885	34.8898	28.0796	21.3063	34.8838	33.1313	33.9664	33.7397	33.4691	33.2963	26.2064	25.9504	34.8814	34.8888	34.8729
21720	34.8845	34.8858	28.0826	21.3053	34.8848	33.1333	33.9674	33.7407	33.4701	33.2973	26.2094	25.9504	34.8864	34.8918	34.8759
21750	34.8875	34.8858	28.0806	21.2873	34.8798	33.1313	33.9654	33.7407	33.4681	33.2973	26.2094	25.9484	34.8814	34.8898	34.8779
21780	34.8865	34.8848	28.0826	21.2953	34.8838	33.1293	33.9694	33.7417	33.4711	33.2973	26.2094	25.9524	34.8844	34.8908	34.8759
21810	34.8825	34.8878	28.0826	21.2953	34.8788	33.1313	33.9694	33.7417	33.4711	33.2993	26.2114	25.9524	34.8784	34.8868	34.8679
21840	34.8855	34.8848	28.0836	21.3013	34.8848	33.1333	33.9694	33.7427	33.4711	33.2993	26.2114	25.9544	34.8864	34.8898	34.8739
21870	34.8845	34.8838	28.0846	21.2983	34.8818	33.1313	33.9674	33.7427	33.4741	33.2973	26.2124	25.9564	34.8824	34.8898	34.8739
21900	34.8855	34.8828	28.0856	21.2853	34.8778	33.1313	33.9694	33.7407	33.4721	33.2993	26.2154	25.9574	34.8814	34.8858	34.8739
21930	34.8815	34.8838	28.0876	21.3013	34.8798	33.1313	33.9684	33.7437	33.4741	33.3023	26.2154	25.9574	34.8854	34.8888	34.8739
21960	34.8835	34.8838	28.0866	21.2913	34.8818	33.1313	33.9684	33.7437	33.4741	33.3023	26.2174	25.9604	34.8824	34.8868	34.8739
21990	34.8825	34.8828	28.0876	21.2733	34.8798	33.1333	33.9674	33.7447	33.4741	33.3023	26.2184	25.9614	34.8824	34.8878	34.8739
22020	34.8825	34.8868	28.0906	21.2893	34.8778	33.1323	33.9704	33.7427	33.4751	33.3043	26.2213	25.9624	34.8844	34.8898	34.8699
22050	34.8825	34.8858	28.0886	21.3163	34.8818	33.1313	33.9694	33.7427	33.4761	33.3033	26.2223	25.9634	34.8794	34.8878	34.8769
22080	34.8845	34.8838	28.0896	21.3053	34.8818	33.1333	33.9714	33.7447	33.4751	33.3043	26.2223	25.9644	34.8824	34.8888	34.8719
22110	34.8825	34.8828	28.0896	21.2903	34.8808	33.1313	33.9734	33.7447	33.4761	33.3063	26.2233	25.9654	34.8834	34.8848	34.8739
22140	34.8845	34.8838	28.0926	21.2893	34.8798	33.1333	33.9734	33.7457	33.4761	33.3063	26.2243	25.9674	34.8804	34.8858	34.8729
22170	34.8835	34.8828	28.0926	21.2933	34.8788	33.1323	33.9704	33.7457	33.4761	33.3083	26.2253	25.9684	34.8814	34.8878	34.8659
22200	34.8835	34.8858	28.0946	21.3183	34.8808	33.1333	33.9754	33.7457	33.4761	33.3063	26.2263	25.9684	34.8824	34.8898	34.8729
22230	34.8845	34.8858	28.0906	21.3023	34.8808	33.1333	33.9734	33.7457	33.4791	33.3073	26.2273	25.9694	34.8824	34.8848	34.8769
22260	34.8835	34.8858	28.0936	21.2953	34.8798	33.1333	33.9754	33.7467	33.4791	33.3083	26.2293	25.9734	34.8824	34.8878	34.8759
22290	34.8835	34.8868	28.0956	21.2793	34.8858	33.1333	33.9714	33.7467	33.4791	33.3103	26.2313	25.9734	34.8834	34.8868	34.8739
22320	34.8855	34.8848	28.0946	21.2603	34.8778	33.1323	33.9744	33.7467	33.4791	33.3103	26.2303	25.9764	34.8804	34.8868	34.8729
22350	34.8885	34.8858	28.0976	21.2543	34.8808	33.1323	33.9744	33.7467	33.4801	33.3143	26.2323	25.9754	34.8814	34.8878	34.8779
22380	34.8815	34.8858	28.0956	21.2533	34.8818	33.1333	33.9744	33.7477	33.4801	33.3133	26.2343	25.9754	34.8854	34.8898	34.8729
22410	34.8845	34.8878	28.0966	21.2553	34.8778	33.1323	33.9744	33.7467	33.4811	33.3113	26.2323	25.9784	34.8834	34.8858	34.8689
22440	34.8875	34.8868	28.0986	21.2583	34.8838	33.1333	33.9724	33.7437	33.4801	33.3123	26.2353	25.9824	34.8864	34.8908	34.8749
22470	34.8845	34.8868	28.0986	21.2573	34.8838	33.1343	33.9744	33.7487	33.4811	33.3153	26.2363	25.9814	34.8854	34.8878	34.8739
22500	34.8855	34.8838	28.1006	21.2433	34.8838	33.1323	33.9744	33.7497	33.4841	33.3133	26.2383	25.9834	34.8834	34.8898	34.8749
22530	34.8835	34.8838	28.1026	21.2833	34.8848	33.1333	33.9764	33.7487	33.4821	33.3173	26.2373	25.9824	34.8834	34.8898	34.8749
22560	34.8885	34.8898	28.1026	21.2843	34.8838	33.1323	33.9754	33.7497	33.4841	33.3143	26.2383	25.9844	34.8824	34.8878	34.8729
22590	34.8885	34.8918	28.1026	21.2833	34.8858	33.1323	33.9774	33.7487	33.4831	33.3163	26.2423	25.9854	34.8834	34.8868	34.8729
22620	34.8865	34.8868	28.1026	21.3273	34.8868	33.1303	33.9794	33.7507	33.4831	33.3153	26.2423	25.9864	34.8844	34.8918	34.8809
22650	34.8895	34.8878	28.1046	21.3233	34.8858	33.1343	33.9784	33.7497	33.4841	33.3143	26.2423	25.9884	34.8854	34.8918	34.8759
22680	34.8895	34.8898	28.1046	21.3023	34.8848	33.1323	33.9784	33.7487	33.4841	33.3173	26.2453	25.9894	34.8864	34.8918	34.8739
22710	34.8905	34.8908	28.1066	21.2893	34.8808	33.1333	33.9794	33.7497	33.4841	33.3173	26.2443	25.9914	34.8844	34.8898	34.8759
22740	34.8875	34.8908	28.1076	21.2723	34.8838	33.1313	33.9804	33.7507	33.4851	33.3183	26.2443	25.9904	34.8864	34.8918	34.8739
22770	34.8905	34.8938	28.1046	21.2883	34.8888	33.1323	33.9794	33.7507	33.4851	33.3183	26.2483	25.9934	34.8874	34.8908	34.8819
22800	34.8885	34.8908	28.1066	21.2653	34.8828	33.1323	33.9774	33.7507	33.4881	33.3183	26.2493	25.9934	34.8884	34.8928	34.8779
22830	34.8905	34.8918	28.1086	21.2773	34.8848	33.1333	33.9824	33.7527	33.4901	33.3183	26.2503	25.9954	34.8914	34.8908	34.8799
22860	34.8895	34.8878	28.1066	21.2583	34.8878	33.1313	33.9784	33.7527	33.4861	33.3213	26.2523	25.9964	34.8884	34.8918	34.8789
22890	34.8895	34.8898	28.1086	21.2433	34.8868	33.1333	33.9804	33.7517	33.4871	33.3203	26.2513	25.9964	34.8894	34.8868	34.8809
22920	34.8885	34.8888	28.1106	21.2323	34.8848	33.1333	33.9804	33.7527	33.4881	33.3223	26.2543	25.9974	34.8894	34.8948	34.8789
22950	34.8885	34.8878	28.1096	21.2703	34.8868	33.1343	33.9804	33.7527	33.4871	33.3213	26.2543	25.9994	34.8864	34.8928	34.8769
22980	34.8925	34.8888	28.1096	21.3043	34.8848	33.1323	33.9814	33.7547	33.4881	33.3223	26.2553	26.0034	34.8874	34.8928	34.8769
23010	34.8855	34.8878	28.1096	21.3013	34.8878	33.1333	33.9804	33.7537	33.4891	33.3223	26.2573	26.0004	34.8844	34.8918	34.8759
23040	34.8875	34.8878	28.1096	21.3003	34.8848	33.1333	33.9804	33.7527	33.4921	33.3233	26.2553	26.0024	34.8794	34.8948	34.8729
23070	34.8895	34.8898	28.1116	21.2943	34.8818	33.1333	33.9824	33.7547	33.4901	33.3233	26.2583	26.0024	34.8854	34.8898	34.8729
23100	34.8885	34.8878	28.1146	21.2913	34.8878	33.1323	33.9824	33.7537	33.4891	33.3253	26.2583	26.0044	34.8904	34.8918	34.8789
23130	34.8865	34.8878	28.1136	21.2683	34.8818	33.1323	33.9814	33.7547	33.4911	33.3253	26.2623	26.0054	34.8844	34.8868	34.8769
23160	34.8865	34.8838	28.1136	21.2713	34.8868	33.1323	33.9834	33.7557	33.4921	33.3273	26.2613	26.0074	34.8844	34.8928	34.8759
23190	34.8885	34.8898	28.1156	21.2803	34.8818	33.1323	33.9824	33.7547	33.4901	33.3243	26.2623	26.0054	34.8824	34.8858	34.8759
23220	34.8865	34.8888	28.1146	21.2683	34.8858	33.1323	33.9824	33.7557	33.4921	33.3263	26.2633	26.0094	34.8864	34.8888	34.8739
23250	34.8865	34.8878	28.1156	21.2653	34.8818	33.1313	33.9834	33.7577	33.4931	33.3283	26.2643	26.0104	34.8814	34.8908	34.8799
23280	34.8885	34.8858	28.1176	21.2673	34.8848	33.1313	33.9834	33.7547	33.4931	33.3303	26.2633	26.0134	34.8874	34.8918	34.8749
23310	34.8905	34.8878	28.1166	21.2593	34.8858	33.1323	33.9864	33.7557	33.4921	33.3283	26.2653	26.0114	34.8854	34.8908	34.8749
23340	34.8895	34.8898	28.1176	21.2763	34.8878	33.1313	33.9834	33.7567	33.4961	33.3303	26.2663	26.0124	34.8874	34.8918	34.8769
23370	34.8905	34.8878	28.1186	21.2833	34.8898	33.1303	33.9844	33.7557	33.4921	33.3313	26.2663	26.0144	34.8804	34.8908	34.8739
23400	34.8895	34.8908	28.1196	21.2633	34.8858	33.1313	33.9844	33.7557	33.4951	33.3303	26.2683	26.0154	34.8874	34.8918	34.8789
23430	34.8915	34.8908	28.1196	21.2653	34.8858	33.1333	33.9834	33.7577	33.4941	33.3323	26.2703	26.0164	34.8904	34.8968	34.8769
23460	34.8905	34.8898	28.1206	21.2643	34.8878	33.1303	33.9874	33.7547	33.4951	33.3293	26.2713	26.0174	34.8884	34.8908	34.8779
23490	34.8905	34.8898	28.1226	21.2603	34.8888	33.1293	33.9834	33.7577	33.4951	33.3323	26.2693	26.0174	34.8834	34.8918	34.8769
23520	34.8885	34.8898	28.1206	21.2503	34.8858	33.1293	33.9854	33.7567	33.4931	33.3323	26.2693	26.0194	34.8844	34.8888	34.8829
23550	34.8915	34.8918	28.1216	21.2703	34.8848	33.1283	33.9874	33.7557	33.4961	33.3323	26.2733	26.0204	34.8864	34.8918	34.8779
23580	34.8895	34.8918	28.1236	21.2833	34.8888	33.1293	33.9844	33.7557	33.4961	33.3333	26.2753	26.0204	34.8874	34.8948	34.8769
23610	34.8895	34.8928	28.1226	21.2823	34.8868	33.1273	33.9864	33.7577	33.4981	33.3343	26.2733	26.0224	34.8874	34.8928	34.8829
23640	34.8915	34.8918	28.1226	21.3003	34.8848	33.1273	33.9874	33.7567	33.4981	33.3333	26.2743	26.0224	34.8884	34.8908	34.8789
23670	34.8905	34.8898	28.1246	21.2813	34.8928	33.1283	33.9854	33.7587	33.4991	33.3343	26.2753	26.0274	34.8914	34.8968	34.8789
23700	34.8895	34.8898	28.1256	21.2643	34.8858	33.1273	33.9884	33.7587	33.5001	33.3353	26.2783	26.0264	34.8894	34.8938	34.8809
23730	34.8905	34.8898	28.1246	21.2613	34.8878	33.1263	33.9874	33.7587	33.4961	33.3363	26.2793	26.0284	34.8874	34.8938	34.8749
23760	34.8885	34.8908	28.1246	21.2753	34.8898	33.1253	33.9894	33.7577	33.4991	33.3353	26.2803	26.0274	34.8864	34.8908	34.8789
23790	34.8895	34.8878	28.1256	21.2833	34.8878	33.1243	33.9894	33.7597	33.4991	33.3363	26.2823	26.0274	34.8894	34.8928	34.8809
23820	34.8885	34.8878	28.1266	21.2613	34.8858	33.1253	33.9884	33.7597	33.4991	33.3363	26.2803	26.0274	34.8884	34.8938	34.8799
23850	34.8925	34.8898	28.1266	21.2683	34.8858	33.1263	33.9904	33.7587	33.5001	33.3373	26.2823	26.0304	34.8844	34.8898	34.8729
23880	34.8895	34.8908	28.1286	21.2833	34.8858	33.1243	33.9894	33.7607	33.5011	33.3363	26.2843	26.0314	34.8884	34.8938	34.8769
23910	34.8885	34.8918	28.1286	21.2613	34.8858	33.1263	33.9894	33.7587	33.5021	33.3393	26.2863	26.0334	34.8874	34.8918	34.8799
23940	34.8895	34.8888	28.1286	21.2663	34.8848	33.1253	33.9884	33.7617	33.5001	33.3383	26.2853	26.0334	34.8844	34.8948	34.8779
23970	34.8875	34.8868	28.1306	21.2743	34.8858	33.1233	33.9924	33.7607	33.5011	33.3383	26.2863	26.0354	34.8894	34.8938	34.8789
24000	34.8875	34.8878	28.1306	21.2763	34.8848	33.1253	33.9934	33.7607	33.5061	33.3393	26.2863	26.0364	34.8884	34.8938	34.8789
24030	34.8895	34.8898	28.1296	21.2863	34.8878	33.1243	33.9934	33.7597	33.5021	33.3403	26.2863	26.0364	34.8854	34.8908	34.8749
24060	34.8885	34.8878	28.1306	21.2733	34.8868	33.1223	33.9914	33.7617	33.5041	33.3393	26.2883	26.0374	34.8874	34.8918	34.8819
24090	34.8905	34.8888	28.1327	21.2653	34.8828	33.1243	33.9934	33.7607	33.5041	33.3393	26.2883	26.0384	34.8854	34.8908	34.8799
24120	34.8915	34.8898	28.1317	21.2723	34.8848	33.1243	33.9954	33.7647	33.5011	33.3403	26.2883	26.0394	34.8874	34.8898	34.8789
24150	34.8905	34.8868	28.1327	21.2663	34.8898	33.1213	33.9914	33.7627	33.5051	33.3403	26.2903	26.0394	34.8864	34.8918	34.8809
24180	34.8865	34.8888	28.1347	21.2613	34.8878	33.1213	33.9944	33.7617	33.5051	33.3423	26.2913	26.0434	34.8874	34.8938	34.8759
24210	34.8885	34.8908	28.1327	21.2523	34.8838	33.1243	33.9934	33.7617	33.5041	33.3433	26.2923	26.0434	34.8864	34.8898	34.8769
24240	34.8895	34.8878	28.1347	21.2513	34.8858	33.1223	33.9934	33.7637	33.5041	33.3433	26.2913	26.0444	34.8874	34.8898	34.8769
24270	34.8905	34.8888	28.1357	21.2683	34.8868	33.1243	33.9954	33.7637	33.507	33.3433	26.2953	26.0434	34.8874	34.8898	34.8779
24300	34.8875	34.8888	28.1337	21.2903	34.8888	33.1223	33.9944	33.7627	33.507	33.3443	26.2943	26.0444	34.8884	34.8928	34.8799
24330	34.8895	34.8878	28.1357	21.2703	34.8888	33.1213	33.9934	33.7627	33.5061	33.3423	26.2953	26.0454	34.8864	34.8918	34.8799
24360	34.8905	34.8918	28.1347	21.2773	34.8838	33.1223	33.9954	33.7637	33.5051	33.3453	26.2953	26.0474	34.8844	34.8868	34.8769
24390	34.8885	34.8888	28.1377	21.2903	34.8878	33.1203	33.9954	33.7627	33.508	33.3433	26.2963	26.0464	34.8864	34.8908	34.8799
24420	34.8875	34.8878	28.1357	21.2933	34.8878	33.1213	33.9944	33.7627	33.5051	33.3473	26.2963	26.0484	34.8874	34.8918	34.8779
24450	34.8895	34.8898	28.1397	21.2893	34.8848	33.1233	33.9944	33.7657	33.508	33.3443	26.2993	26.0484	34.8864	34.8918	34.8779
24480	34.8885	34.8878	28.1377	21.3133	34.8878	33.1213	33.9974	33.7627	33.507	33.3463	26.3013	26.0504	34.8864	34.8928	34.8769
24510	34.8905	34.8898	28.1377	21.2883	34.8838	33.1223	33.9944	33.7647	33.508	33.3453	26.2983	26.0504	34.8864	34.8898	34.8769
24540	34.8905	34.8908	28.1407	21.2913	34.8848	33.1213	33.9954	33.7637	33.507	33.3453	26.3003	26.0504	34.8884	34.8928	34.8749
24570	34.8885	34.8878	28.1417	21.2723	34.8868	33.1213	33.9954	33.7647	33.509	33.3463	26.3023	26.0544	34.8844	34.8918	34.8719
24600	34.8895	34.8898	28.1387	21.2803	34.8848	33.1233	33.9974	33.7627	33.508	33.3473	26.3013	26.0544	34.8894	34.8888	34.8789
24630	34.8905	34.8888	28.1397	21.3043	34.8868	33.1203	33.9974	33.7637	33.509	33.3473	26.3033	26.0554	34.8874	34.8878	34.8779
24660	34.8885	34.8878	28.1387	21.2953	34.8858	33.1203	33.9964	33.7617	33.511	33.3483	26.3043	26.0554	34.8874	34.8918	34.8769
24690	34.8895	34.8908	28.1417	21.2913	34.8868	33.1223	33.9954	33.7627	33.511	33.3473	26.3053	26.0554	34.8854	34.8908	34.8799
24720	34.8915	34.8878	28.1427	21.3053	34.8878	33.1203	33.9974	33.7627	33.509	33.3493	26.3083	26.0574	34.8864	34.8948	34.8699
24750	34.8885	34.8888	28.1427	21.2813	34.8818	33.1203	33.9974	33.7637	33.51	33.3493	26.3073	26.0574	34.8824	34.8908	34.8789
24780	34.8895	34.8878	28.1427	21.2693	34.8878	33.1203	33.9974	33.7647	33.513	33.3503	26.3073	26.0564	34.8914	34.8938	34.8779
24810	34.8905	34.8928	28.1427	21.2693	34.8878	33.1213	33.9984	33.7627	33.512	33.3513	26.3083	26.0584	34.8874	34.8928	34.8789
24840	34.8905	34.8878	28.1437	21.2773	34.8868	33.1203	33.9964	33.7647	33.511	33.3493	26.3093	26.0604	34.8874	34.8928	34.8779
24870	34.8915	34.8888	28.1437	21.2763	34.8888	33.1183	33.9984	33.7637	33.51	33.3493	26.3083	26.0604	34.8864	34.8898	34.8779
24900	34.8895	34.8928	28.1457	21.2553	34.8878	33.1193	34.0004	33.7667	33.511	33.3543	26.3113	26.0624	34.8904	34.8888	34.8829
24930	34.8935	34.8948	28.1457	21.2623	34.8908	33.1193	34.0014	33.7657	33.513	33.3523	26.3133	26.0654	34.8884	34.8928	34.8789
24960	34.8925	34.8928	28.1457	21.2873	34.8908	33.1173	34.0014	33.7647	33.512	33.3523	26.3133	26.0624	34.8894	34.8938	34.8799
24990	34.8905	34.8938	28.1437	21.2743	34.8898	33.1153	34.0004	33.7657	33.511	33.3543	26.3123	26.0634	34.8864	34.8968	34.8819
25020	34.8925	34.8918	28.1467	21.2813	34.8908	33.1163	34.0004	33.7667	33.513	33.3543	26.3133	26.0654	34.8884	34.8968	34.8799
25050	34.8945	34.8918	28.1457	21.3033	34.8858	33.1173	34.0024	33.7667	33.513	33.3543	26.3143	26.0654	34.8884	34.8908	34.8809
25080	34.8935	34.8918	28.1457	21.2963	34.8908	33.1163	34.0004	33.7657	33.513	33.3533	26.3173	26.0654	34.8884	34.8948	34.8769
25110	34.8925	34.8908	28.1467	21.2823	34.8898	33.1153	34.0024	33.7667	33.513	33.3533	26.3143	26.0684	34.8894	34.8968	34.8829
25140	34.8905	34.8938	28.1477	21.2703	34.8898	33.1163	34.0014	33.7677	33.515	33.3553	26.3173	26.0674	34.8904	34.8968	34.8799
25170	34.8905	34.8928	28.1477	21.2593	34.8908	33.1143	33.9984	33.7667	33.514	33.3533	26.3153	26.0704	34.8914	34.8958	34.8799
25200	34.8905	34.8908	28.1487	21.2583	34.8898	33.1173	34.0004	33.7687	33.515	33.3553	26.3173	26.0684	34.8904	34.8958	34.8829
25230	34.8905	34.8908	28.1517	21.2513	34.8868	33.1163	34.0004	33.7667	33.514	33.3563	26.3173	26.0714	34.8884	34.8928	34.8799
25260	34.8915	34.8898	28.1507	21.2473	34.8888	33.1143	34.0024	33.7667	33.517	33.3553	26.3203	26.0704	34.8924	34.8988	34.8839
25290	34.8925	34.8918	28.1507	21.2643	34.8888	33.1143	34.0024	33.7677	33.516	33.3573	26.3203	26.0704	34.8914	34.8948	34.8819
25320	34.8935	34.8918	28.1497	21.2593	34.8878	33.1153	34.0024	33.7667	33.518	33.3573	26.3203	26.0724	34.8914	34.8938	34.8819
25350	34.8955	34.8918	28.1507	21.2493	34.8898	33.1153	34.0024	33.7687	33.518	33.3573	26.3223	26.0744	34.8884	34.8978	34.8789
25380	34.8925	34.8918	28.1517	21.2723	34.8878	33.1143	34.0024	33.7687	33.519	33.3573	26.3213	26.0754	34.8914	34.8968	34.8809
25410	34.8915	34.8938	28.1527	21.2483	34.8918	33.1133	34.0053	33.7677	33.517	33.3593	26.3233	26.0754	34.8904	34.8958	34.8819
25440	34.8925	34.8928	28.1537	21.2553	34.8908	33.1143	34.0053	33.7687	33.518	33.3583	26.3233	26.0774	34.8894	34.8928	34.8809
25470	34.8935	34.8918	28.1537	21.2473	34.8878	33.1123	34.0044	33.7677	33.515	33.3593	26.3233	26.0774	34.8904	34.8958	34.8789
25500	34.8935	34.8918	28.1517	21.2553	34.8888	33.1113	34.0044	33.7697	33.519	33.3593	26.3223	26.0764	34.8894	34.8948	34.8859
25530	34.8925	34.8928	28.1537	21.2523	34.8918	33.1133	34.0024	33.7677	33.518	33.3593	26.3253	26.0774	34.8904	34.8928	34.8819
25560	34.8895	34.8908	28.1557	21.2473	34.8898	33.1123	34.0053	33.7687	33.518	33.3603	26.3263	26.0794	34.8894	34.8988	34.8829
25590	34.8915	34.8928	28.1527	21.2763	34.8898	33.1113	34.0063	33.7687	33.522	33.3613	26.3263	26.0784	34.8884	34.8948	34.8779
25620	34.8915	34.8958	28.1547	21.2823	34.8908	33.1123	34.0063	33.7707	33.519	33.3603	26.3283	26.0794	34.8914	34.8968	34.8809
25650	34.8935	34.8938	28.1547	21.2733	34.8858	33.1113	34.0083	33.7687	33.521	33.3613	26.3273	26.0764	34.8924	34.8978	34.8809
25680	34.8905	34.8918	28.1547	21.2553	34.8898	33.1123	34.0053	33.7717	33.518	33.3613	26.3283	26.0804	34.8904	34.8948	34.8829
25710	34.8905	34.8918	28.1557	21.2563	34.8888	33.1123	34.0044	33.7707	33.52	33.3613	26.3293	26.0814	34.8904	34.8948	34.8799
25740	34.8935	34.8928	28.1567	21.2483	34.8888	33.1123	34.0053	33.7697	33.52	33.3623	26.3303	26.0814	34.8914	34.8958	34.8779
25770	34.8915	34.8918	28.1557	21.2353	34.8888	33.1093	34.0063	33.7707	33.522	33.3623	26.3303	26.0834	34.8924	34.8978	34.8809
25800	34.8935	34.8928	28.1577	21.2383	34.8918	33.1103	34.0073	33.7717	33.521	33.3623	26.3303	26.0834	34.8854	34.8968	34.8829
25830	34.8925	34.8958	28.1577	21.2623	34.8888	33.1113	34.0063	33.7717	33.52	33.3623	26.3323	26.0864	34.8924	34.8928	34.8819
25860	34.8925	34.8918	28.1587	21.2573	34.8908	33.1113	34.0063	33.7707	33.522	33.3643	26.3333	26.0864	34.8894	34.8958	34.8819
25890	34.8925	34.8928	28.1587	21.2463	34.8908	33.1113	34.0083	33.7717	33.521	33.3633	26.3323	26.0854	34.8924	34.8968	34.8809
25920	34.8945	34.8948	28.1597	21.2423	34.8908	33.1143	34.0083	33.7727	33.522	33.3643	26.3343	26.0884	34.8894	34.8948	34.8829
25950	34.8935	34.8938	28.1607	21.2463	34.8918	33.1123	34.0093	33.7707	33.521	33.3633	26.3343	26.0874	34.8914	34.8948	34.8829
25980	34.8955	34.8958	28.1617	21.2393	34.8898	33.1123	34.0053	33.7727	33.522	33.3623	26.3343	26.0884	34.8914	34.8958	34.8849
26010	34.8925	34.8928	28.1597	21.2533	34.8878	33.1123	34.0073	33.7727	33.522	33.3653	26.3343	26.0874	34.8884	34.8988	34.8799
26040	34.8955	34.8918	28.1617	21.2533	34.8948	33.1133	34.0083	33.7727	33.524	33.3673	26.3353	26.0884	34.8934	34.8948	34.8849
26070	34.8915	34.8938	28.1597	21.2613	34.8908	33.1133	34.0063	33.7717	33.522	33.3663	26.3353	26.0904	34.8914	34.8948	34.8829
26100	34.8925	34.8938	28.1617	21.2493	34.8898	33.1133	34.0083	33.7727	33.523	33.3663	26.3353	26.0894	34.8924	34.8928	34.8819
26130	34.8925	34.8928	28.1607	21.2953	34.8888	33.1133	34.0083	33.7727	33.523	33.3673	26.3392	26.0924	34.8904	34.8968	34.8799
26160	34.8925	34.8938	28.1617	21.2743	34.8898	33.1143	34.0083	33.7727	33.525	33.3653	26.3382	26.0914	34.8914	34.8988	34.8829
26190	34.8955	34.8928	28.1627	21.2803	34.8878	33.1143	34.0083	33.7727	33.525	33.3673	26.3402	26.0934	34.8924	34.8968	34.8839
26220	34.8935	34.8938	28.1637	21.2603	34.8918	33.1133	34.0093	33.7727	33.524	33.3673	26.3392	26.0914	34.8904	34.8988	34.8819
26250	34.8935	34.8938	28.1637	21.2583	34.8898	33.1143	34.0103	33.7737	33.525	33.3673	26.3392	26.0944	34.8924	34.8968	34.8829
26280	34.8905	34.8908	28.1627	21.3063	34.8878	33.1133	34.0083	33.7737	33.525	33.3683	26.3402	26.0964	34.8924	34.8968	34.8849
26310	34.8905	34.8938	28.1657	21.3173	34.8898	33.1153	34.0093	33.7747	33.526	33.3673	26.3402	26.0944	34.8904	34.8988	34.8819
26340	34.8935	34.8948	28.1647	21.3163	34.8878	33.1153	34.0113	33.7747	33.526	33.3693	26.3422	26.0954	34.8904	34.8968	34.8839
26370	34.8925	34.8928	28.1647	21.3153	34.8918	33.1143	34.0113	33.7757	33.526	33.3693	26.3422	26.0964	34.8914	34.8978	34.8819
26400	34.8925	34.8918	28.1637	21.3053	34.8888	33.1143	34.0133	33.7737	33.525	33.3713	26.3412	26.0984	34.8904	34.8968	34.8829
26430	34.8925	34.8928	28.1647	21.3023	34.8908	33.1133	34.0103	33.7747	33.526	33.3693	26.3422	26.0984	34.8874	34.8958	34.8769
26460	34.8895	34.8938	28.1657	21.3013	34.8918	33.1153	34.0103	33.7737	33.526	33.3713	26.3422	26.0964	34.8924	34.8978	34.8839
26490	34.8925	34.8948	28.1667	21.2963	34.8878	33.1143	34.0123	33.7757	33.525	33.3723	26.3432	26.1014	34.8904	34.8938	34.8789
26520	34.8925	34.8918	28.1667	21.3203	34.8888	33.1163	34.0103	33.7757	33.526	33.3713	26.3442	26.0994	34.8914	34.8958	34.8819
26550	34.8945	34.8918	28.1687	21.3113	34.8888	33.1163	34.0113	33.7757	33.528	33.3723	26.3452	26.0994	34.8884	34.8908	34.8819
26580	34.8925	34.8938	28.1687	21.2953	34.8898	33.1143	34.0113	33.7757	33.525	33.3733	26.3462	26.1014	34.8884	34.8988	34.8829
26610	34.8905	34.8928	28.1677	21.3043	34.8898	33.1153	34.0113	33.7757	33.528	33.3713	26.3472	26.1014	34.8914	34.8978	34.8829
26640	34.8925	34.8918	28.1687	21.2893	34.8878	33.1153	34.0113	33.7747	33.529	33.3723	26.3462	26.1014	34.8944	34.8968	34.8799
26670	34.8945	34.8938	28.1677	21.2893	34.8878	33.1143	34.0093	33.7737	33.527	33.3723	26.3452	26.1024	34.8894	34.8918	34.8819
26700	34.8915	34.8948	28.1697	21.2983	34.8918	33.1173	34.0113	33.7757	33.528	33.3743	26.3482	26.1024	34.8904	34.8968	34.8789
26730	34.8895	34.8858	28.1697	21.2933	34.8908	33.1163	34.0103	33.7767	33.531	33.3733	26.3512	26.1044	34.8884	34.8968	34.8789
26760	34.8895	34.8908	28.1677	21.2853	34.8898	33.1133	34.0133	33.7747	33.528	33.3743	26.3492	26.1044	34.8914	34.8948	34.8819
26790	34.8915	34.8918	28.1717	21.2793	34.8868	33.1163	34.0123	33.7757	33.528	33.3723	26.3492	26.1034	34.8884	34.8968	34.8829
26820	34.8915	34.8938	28.1697	21.2793	34.8928	33.1173	34.0133	33.7777	33.531	33.3753	26.3492	26.1064	34.8904	34.8988	34.8799
26850	34.8915	34.8918	28.1717	21.2883	34.8878	33.1173	34.0133	33.7777	33.529	33.3753	26.3522	26.1074	34.8884	34.8968	34.8809
26880	34.8905	34.8908	28.1697	21.2843	34.8898	33.1173	34.0123	33.7737	33.529	33.3743	26.3512	26.1054	34.8884	34.8968	34.8789
26910	34.8905	34.8908	28.1707	21.2803	34.8908	33.1163	34.0133	33.7777	33.532	33.3763	26.3492	26.1074	34.8874	34.8968	34.8799
26940	34.8925	34.8898	28.1707	21.2793	34.8888	33.1163	34.0133	33.7777	33.531	33.3763	26.3512	26.1054	34.8874	34.8918	34.8809
26970	34.8915	34.8918	28.1727	21.2843	34.8928	33.1153	34.0143	33.7757	33.529	33.3763	26.3522	26.1094	34.8904	34.8968	34.8829
27000	34.8925	34.8918	28.1717	21.2813	34.8898	33.1183	34.0153	33.7777	33.531	33.3783	26.3532	26.1084	34.8894	34.8958	34.8739
27030	34.8905	34.8908	28.1737	21.2803	34.8938	33.1163	34.0133	33.7757	33.531	33.3753	26.3532	26.1104	34.8894	34.8948	34.8829
27060	34.8925	34.8908	28.1727	21.2593	34.8888	33.1143	34.0153	33.7757	33.532	33.3773	26.3552	26.1104	34.8934	34.8948	34.8789
27090	34.8935	34.8918	28.1737	21.2533	34.8908	33.1143	34.0153	33.7757	33.534	33.3763	26.3552	26.1124	34.8864	34.8988	34.8809
27120	34.8905	34.8928	28.1747	21.2583	34.8918	33.1143	34.0143	33.7777	33.533	33.3763	26.3542	26.1104	34.8864	34.8938	34.8849
27150	34.8915	34.8908	28.1737	21.2473	34.8908	33.1163	34.0133	33.7757	33.533	33.3783	26.3562	26.1114	34.8874	34.8928	34.8829
27180	34.8905	34.8918	28.1757	21.2473	34.8878	33.1153	34.0163	33.7767	33.531	33.3793	26.3552	26.1114	34.8874	34.8928	34.8799
27210	34.8915	34.8908	28.1767	21.2653	34.8878	33.1143	34.0153	33.7767	33.533	33.3773	26.3572	26.1114	34.8844	34.8908	34.8819
27240	34.8895	34.8918	28.1747	21.2673	34.8898	33.1163	34.0173	33.7787	33.535	33.3773	26.3562	26.1154	34.8864	34.8958	34.8799
27270	34.8905	34.8908	28.1747	21.2733	34.8888	33.1163	34.0173	33.7777	33.535	33.3783	26.3552	26.1144	34.8884	34.8918	34.8809
27300	34.8915	34.8918	28.1757	21.2703	34.8898	33.1143	34.0153	33.7797	33.533	33.3783	26.3602	26.1144	34.8884	34.8958	34.8769
27330	34.8915	34.8898	28.1777	21.2613	34.8898	33.1163	34.0163	33.7787	33.534	33.3783	26.3572	26.1154	34.8884	34.8948	34.8779
27360	34.8905	34.8908	28.1787	21.2533	34.8858	33.1143	34.0143	33.7797	33.535	33.3793	26.3602	26.1174	34.8894	34.8928	34.8809
27390	34.8875	34.8898	28.1757	21.2453	34.8858	33.1143	34.0173	33.7767	33.536	33.3783	26.3602	26.1144	34.8874	34.8948	34.8849
27420	34.8915	34.8898	28.1767	21.2403	34.8908	33.1133	34.0173	33.7777	33.535	33.3803	26.3592	26.1174	34.8864	34.8968	34.8779
27450	34.8925	34.8918	28.1777	21.2483	34.8868	33.1153	34.0163	33.7757	33.535	33.3803	26.3582	26.1184	34.8874	34.8958	34.8819
27480	34.8905	34.8898	28.1757	21.2603	34.8898	33.1143	34.0173	33.7777	33.535	33.3803	26.3622	26.1174	34.8884	34.8958	34.8809
27510	34.8925	34.8928	28.1807	21.2453	34.8898	33.1143	34.0173	33.7787	33.536	33.3803	26.3602	26.1194	34.8894	34.8948	34.8759
27540	34.8905	34.8918	28.1807	21.2453	34.8878	33.1133	34.0183	33.7787	33.535	33.3813	26.3622	26.1194	34.8894	34.8938	34.8809
27570	34.8925	34.8918	28.1787	21.2563	34.8878	33.1143	34.0173	33.7777	33.534	33.3813	26.3622	26.1214	34.8884	34.8968	34.8759
27600	34.8925	34.8908	28.1787	21.2803	34.8878	33.1143	34.0183	33.7797	33.538	33.3823	26.3642	26.1204	34.8874	34.8948	34.8819
27630	34.8865	34.8888	28.1797	21.2743	34.8838	33.1143	34.0153	33.7797	33.537	33.3823	26.3642	26.1224	34.8914	34.8988	34.8839
27660	34.8905	34.8938	28.1787	21.2893	34.8898	33.1133	34.0193	33.7777	33.536	33.3823	26.3652	26.1234	34.8894	34.8938	34.8799
27690	34.8925	34.8918	28.1797	21.2753	34.8888	33.1133	34.0183	33.7797	33.536	33.3823	26.3622	26.1234	34.8864	34.8928	34.8829
27720	34.8905	34.8908	28.1797	21.2753	34.8878	33.1133	34.0183	33.7797	33.536	33.3833	26.3652	26.1224	34.8884	34.8958	34.8789
27750	34.8925	34.8908	28.1827	21.2633	34.8868	33.1133	34.0173	33.7767	33.536	33.3823	26.3642	26.1224	34.8904	34.8948	34.8819
27780	34.8915	34.8888	28.1807	21.2513	34.8908	33.1133	34.0173	33.7807	33.537	33.3833	26.3662	26.1234	34.8894	34.8968	34.8819
27810	34.8905	34.8898	28.1817	21.2593	34.8888	33.1133	34.0213	33.7797	33.537	33.3833	26.3652	26.1224	34.8864	34.8928	34.8769
27840	34.8905	34.8898	28.1807	21.2563	34.8878	33.1113	34.0173	33.7787	33.535	33.3843	26.3652	26.1244	34.8874	34.8918	34.8799
27870	34.8915	34.8908	28.1807	21.2483	34.8878	33.1123	34.0193	33.7777	33.535	33.3843	26.3662	26.1254	34.8884	34.8938	34.8819
27900	34.8905	34.8908	28.1817	21.2753	34.8868	33.1123	34.0173	33.7827	33.537	33.3833	26.3672	26.1264	34.8864	34.8928	34.8759
27930	34.8915	34.8898	28.1807	21.2853	34.8878	33.1103	34.0203	33.7797	33.536	33.3843	26.3692	26.1254	34.8884	34.8968	34.8809
27960	34.8905	34.8898	28.1817	21.2643	34.8898	33.1113	34.0213	33.7797	33.536	33.3853	26.3682	26.1264	34.8924	34.8938	34.8789
27990	34.8905	34.8908	28.1827	21.2433	34.8898	33.1093	34.0193	33.7767	33.539	33.3843	26.3692	26.1254	34.8864	34.8918	34.8819
28020	34.8895	34.8908	28.1817	21.2783	34.8878	33.1103	34.0173	33.7787	33.537	33.3863	26.3672	26.1284	34.8904	34.8948	34.8809
28050	34.8905	34.8918	28.1837	21.2733	34.8868	33.1113	34.0193	33.7787	33.539	33.3863	26.3692	26.1274	34.8894	34.8968	34.8799
28080	34.8915	34.8918	28.1847	21.2773	34.8918	33.1113	34.0193	33.7797	33.539	33.3853	26.3692	26.1294	34.8864	34.8948	34.8849
28110	34.8945	34.8928	28.1817	21.2783	34.8918	33.1083	34.0213	33.7787	33.538	33.3853	26.3702	26.1294	34.8864	34.8958	34.8789
28140	34.8925	34.8928	28.1837	21.2783	34.8918	33.1103	34.0213	33.7807	33.538	33.3853	26.3692	26.1314	34.8934	34.8988	34.8819
28170	34.8925	34.8938	28.1847	21.2823	34.8878	33.1103	34.0193	33.7797	33.539	33.3863	26.3702	26.1304	34.8884	34.8938	34.8819
28200	34.8905	34.8938	28.1837	21.2943	34.8908	33.1093	34.0203	33.7817	33.539	33.3873	26.3722	26.1304	34.8884	34.8988	34.8799
28230	34.8905	34.8918	28.1867	21.2743	34.8908	33.1093	34.0223	33.7817	33.539	33.3853	26.3722	26.1304	34.8864	34.8948	34.8759
28260	34.8925	34.8948	28.1867	21.2693	34.8908	33.1103	34.0213	33.7797	33.54	33.3863	26.3722	26.1324	34.8944	34.8968	34.8809
28290	34.8925	34.8928	28.1867	21.2633	34.8918	33.1103	34.0193	33.7817	33.541	33.3853	26.3722	26.1314	34.8884	34.8988	34.8819
28320	34.8925	34.8948	28.1837	21.2533	34.8868	33.1093	34.0203	33.7817	33.541	33.3863	26.3752	26.1314	34.8924	34.8998	34.8789
28350	34.8945	34.8938	28.1847	21.2593	34.8898	33.1103	34.0193	33.7807	33.541	33.3873	26.3732	26.1324	34.8944	34.8958	34.8849
28380	34.8945	34.8948	28.1857	21.2373	34.8898	33.1123	34.0203	33.7837	33.541	33.3883	26.3732	26.1334	34.8894	34.9018	34.8839
28410	34.8935	34.8948	28.1877	21.2403	34.8888	33.1093	34.0193	33.7817	33.54	33.3893	26.3732	26.1334	34.8934	34.8988	34.8849
28440	34.8925	34.8898	28.1867	21.2613	34.8918	33.1123	34.0213	33.7807	33.541	33.3893	26.3752	26.1344	34.8914	34.8978	34.8809
28470	34.8935	34.8928	28.1857	21.2913	34.8928	33.1103	34.0213	33.7827	33.54	33.3903	26.3752	26.1354	34.8854	34.8978	34.8849
28500	34.8925	34.8938	28.1867	21.3013	34.8928	33.1113	34.0223	33.7837	33.541	33.3883	26.3772	26.1354	34.8904	34.8988	34.8809
28530	34.8925	34.8928	28.1887	21.2723	34.8918	33.1113	34.0233	33.7817	33.543	33.3863	26.3732	26.1374	34.8924	34.8918	34.8869
28560	34.8935	34.8918	28.1877	21.2723	34.8898	33.1093	34.0223	33.7827	33.541	33.3893	26.3752	26.1374	34.8914	34.8978	34.8859
28590	34.8955	34.8948	28.1877	21.2633	34.8918	33.1123	34.0223	33.7827	33.54	33.3903	26.3782	26.1384	34.8954	34.8978	34.8809
28620	34.8915	34.8938	28.1867	21.2763	34.8918	33.1093	34.0233	33.7817	33.543	33.3913	26.3782	26.1374	34.8934	34.8968	34.8849
28650	34.8955	34.8938	28.1897	21.2823	34.8888	33.1103	34.0243	33.7817	33.542	33.3873	26.3762	26.1364	34.8934	34.8968	34.8809
28680	34.8955	34.8928	28.1897	21.2913	34.8928	33.1113	34.0263	33.7817	33.541	33.3903	26.3792	26.1374	34.8934	34.8988	34.8829
28710	34.8935	34.8948	28.1907	21.2903	34.8878	33.1113	34.0223	33.7827	33.543	33.3893	26.3802	26.1374	34.8954	34.8988	34.8839
28740	34.8955	34.8938	28.1897	21.2763	34.8918	33.1123	34.0223	33.7837	33.542	33.3913	26.3792	26.1394	34.8924	34.8958	34.8849
28770	34.8955	34.8938	28.1887	21.2803	34.8918	33.1103	34.0233	33.7837	33.542	33.3933	26.3792	26.1384	34.8934	34.8978	34.8839
28800	34.8965	34.8948	28.1887	21.2733	34.8898	33.1093	34.0243	33.7827	33.542	33.3903	26.3792	26.1404	34.8944	34.8998	34.8839
28830	34.8945	34.8928	28.1897	21.2683	34.8948	33.1123	34.0223	33.7827	33.543	33.3903	26.3812	26.1394	34.8924	34.9008	34.8809
28860	34.8945	34.8898	28.1907	21.2893	34.8908	33.1123	34.0243	33.7837	33.545	33.3903	26.3812	26.1394	34.8914	34.8958	34.8839
28890	34.8925	34.8928	28.1917	21.2983	34.8908	33.1113	34.0233	33.7857	33.544	33.3933	26.3792	26.1404	34.8924	34.8948	34.8829
28920	34.8905	34.8918	28.1907	21.3013	34.8918	33.1103	34.0223	33.7837	33.544	33.3903	26.3822	26.1434	34.8884	34.8968	34.8809
28950	34.8915	34.8968	28.1907	21.3113	34.8928	33.1103	34.0243	33.7827	33.545	33.3903	26.3802	26.1434	34.8924	34.8978	34.8839
28980	34.8925	34.8938	28.1927	21.2963	34.8908	33.1103	34.0243	33.7837	33.545	33.3923	26.3792	26.1424	34.8914	34.8898	34.8819
29010	34.8925	34.8928	28.1917	21.2893	34.8908	33.1113	34.0243	33.7837	33.546	33.3933	26.3812	26.1424	34.8934	34.8978	34.8869
29040	34.8935	34.8918	28.1917	21.2993	34.8918	33.1113	34.0253	33.7837	33.545	33.3933	26.3842	26.1424	34.8904	34.8958	34.8829
29070	34.8905	34.8898	28.1917	21.3013	34.8878	33.1083	34.0253	33.7827	33.544	33.3923	26.3842	26.1424	34.8894	34.8948	34.8819
29100	34.8945	34.8918	28.1937	21.3023	34.8928	33.1083	34.0253	33.7837	33.543	33.3943	26.3832	26.1434	34.8914	34.8988	34.8809
29130	34.8925	34.8948	28.1927	21.2933	34.8948	33.1103	34.0253	33.7847	33.546	33.3953	26.3842	26.1464	34.8924	34.8988	34.8829
29160	34.8955	34.8928	28.1917	21.3063	34.8898	33.1093	34.0263	33.7827	33.546	33.3943	26.3832	26.1464	34.8884	34.8948	34.8839
29190	34.8925	34.8938	28.1917	21.2663	34.8918	33.1103	34.0243	33.7837	33.544	33.3963	26.3842	26.1464	34.8944	34.8968	34.8769
29220	34.8935	34.8918	28.1927	21.2783	34.8888	33.1093	34.0243	33.7837	33.545	33.3933	26.3862	26.1444	34.8924	34.8938	34.8809
29250	34.8915	34.8908	28.1927	21.2633	34.8918	33.1103	34.0263	33.7837	33.544	33.3953	26.3852	26.1464	34.8894	34.8968	34.8809
29280	34.8905	34.8918	28.1937	21.2713	34.8918	33.1083	34.0243	33.7857	33.545	33.3963	26.3852	26.1474	34.8924	34.8948	34.8799
29310	34.8895	34.8928	28.1957	21.2543	34.8878	33.1083	34.0263	33.7847	33.546	33.3943	26.3852	26.1464	34.8924	34.8968	34.8819
29340	34.8885	34.8878	28.1917	21.2493	34.8898	33.1103	34.0243	33.7847	33.545	33.3943	26.3872	26.1474	34.8904	34.8958	34.8819
29370	34.8895	34.8898	28.1947	21.2513	34.8898	33.1083	34.0233	33.7847	33.549	33.3943	26.3862	26.1484	34.8884	34.8958	34.8819
29400	34.8895	34.8918	28.1957	21.2373	34.8918	33.1053	34.0263	33.7847	33.547	33.3953	26.3862	26.1464	34.8884	34.8958	34.8799
29430	34.8895	34.8908	28.1947	21.2953	34.8898	33.1083	34.0273	33.7877	33.547	33.3963	26.3882	26.1504	34.8904	34.8938	34.8809
29460	34.8895	34.8908	28.1957	21.2873	34.8898	33.1073	34.0273	33.7857	33.546	33.3973	26.3872	26.1464	34.8864	34.8928	34.8799
29490	34.8915	34.8918	28.1947	21.2673	34.8878	33.1053	34.0283	33.7837	33.546	33.3983	26.3872	26.1494	34.8894	34.8948	34.8829
29520	34.8915	34.8938	28.1957	21.2973	34.8868	33.1073	34.0283	33.7847	33.546	33.3963	26.3872	26.1494	34.8894	34.8948	34.8809
29550	34.8905	34.8888	28.1947	21.2733	34.8918	33.1053	34.0293	33.7857	33.548	33.3983	26.3912	26.1494	34.8884	34.8978	34.8799
29580	34.8925	34.8938	28.1957	21.2563	34.8878	33.1093	34.0273	33.7847	33.547	33.3973	26.3882	26.1504	34.8884	34.8938	34.8769
29610	34.8905	34.8898	28.1957	21.2663	34.8878	33.1063	34.0273	33.7867	33.548	33.3983	26.3912	26.1484	34.8904	34.8948	34.8809
29640	34.8905	34.8918	28.1967	21.2643	34.8858	33.1063	34.0283	33.7857	33.547	33.3973	26.3902	26.1514	34.8904	34.8918	34.8769
29670	34.8905	34.8898	28.1957	21.2603	34.8848	33.1063	34.0283	33.7857	33.548	33.3993	26.3892	26.1514	34.8904	34.8958	34.8809
29700	34.8895	34.8888	28.1957	21.2773	34.8878	33.1053	34.0283	33.7867	33.547	33.3983	26.3902	26.1524	34.8884	34.8948	34.8799
29730	34.8895	34.8908	28.1957	21.2713	34.8888	33.1063	34.0263	33.7867	33.547	33.3973	26.3902	26.1524	34.8884	34.8948	34.8789
29760	34.8905	34.8908	28.1977	21.2623	34.8878	33.1053	34.0293	33.7857	33.548	33.3983	26.3922	26.1524	34.8874	34.8928	34.8789
29790	34.8925	34.8908	28.1967	21.2583	34.8868	33.1053	34.0263	33.7857	33.549	33.3973	26.3882	26.1534	34.8914	34.8938	34.8809
29820	34.8915	34.8908	28.1977	21.2723	34.8878	33.1063	34.0283	33.7867	33.548	33.4003	26.3922	26.1534	34.8864	34.8938	34.8789
29850	34.8905	34.8918	28.1987	21.2663	34.8868	33.1053	34.0283	33.7887	33.548	33.3993	26.3912	26.1544	34.8904	34.8928	34.8829
29880	34.8905	34.8918	28.1997	21.2623	34.8878	33.1053	34.0303	33.7857	33.55	33.3993	26.3922	26.1544	34.8874	34.8888	34.8829
29910	34.8905	34.8878	28.1997	21.2813	34.8918	33.1033	34.0273	33.7857	33.549	33.3983	26.3912	26.1554	34.8874	34.8958	34.8799
29940	34.8895	34.8928	28.1967	21.2853	34.8868	33.1033	34.0273	33.7857	33.549	33.3993	26.3922	26.1554	34.8884	34.8918	34.8809
29970	34.8885	34.8918	28.1977	21.2863	34.8888	33.1043	34.0273	33.7847	33.547	33.3993	26.3922	26.1544	34.8844	34.8918	34.8799
30000	34.8895	34.8878	28.1987	21.2793	34.8888	33.1043	34.0283	33.7867	33.549	33.3983	26.3922	26.1554	34.8864	34.8948	34.8799
30030	34.8915	34.8908	28.1987	21.2683	34.8878	33.1043	34.0283	33.7857	33.548	33.4013	26.3932	26.1564	34.8864	34.8958	34.8779
30060	34.8895	34.8898	28.1997	21.2763	34.8868	33.1033	34.0283	33.7867	33.548	33.4013	26.3932	26.1564	34.8904	34.8948	34.8769
30090	34.8915	34.8918	28.1987	21.2923	34.8858	33.1043	34.0273	33.7867	33.551	33.4003	26.3952	26.1554	34.8894	34.8928	34.8789
30120	34.8935	34.8918	28.2017	21.3003	34.8858	33.1033	34.0283	33.7867	33.55	33.4013	26.3952	26.1594	34.8854	34.8928	34.8809
30150	34.8905	34.8928	28.1977	21.2953	34.8898	33.1033	34.0283	33.7857	33.549	33.4023	26.3932	26.1574	34.8914	34.8958	34.8839
30180	34.8925	34.8978	28.2017	21.3073	34.8918	33.1023	34.0293	33.7877	33.55	33.3993	26.3952	26.1584	34.8894	34.8958	34.8819
30210	34.8895	34.8888	28.2017	21.3013	34.8898	33.1023	34.0283	33.7877	33.548	33.4003	26.3932	26.1564	34.8914	34.8928	34.8789
30240	34.8915	34.8908	28.2007	21.2983	34.8858	33.1013	34.0273	33.7867	33.547	33.3993	26.3972	26.1564	34.8884	34.8958	34.8789
30270	34.8905	34.8898	28.2017	21.2803	34.8928	33.1013	34.0293	33.7847	33.551	33.4033	26.3952	26.1584	34.8894	34.8998	34.8819
30300	34.8885	34.8918	28.1997	21.2653	34.8888	33.1023	34.0283	33.7867	33.551	33.4023	26.3962	26.1574	34.8874	34.8958	34.8799
30330	34.8865	34.8898	28.2017	21.2643	34.8898	33.1023	34.0293	33.7877	33.55	33.4013	26.3962	26.1584	34.8924	34.8938	34.8809
30360	34.8905	34.8918	28.2027	21.2473	34.8888	33.1013	34.0303	33.7877	33.549	33.4033	26.3972	26.1604	34.8884	34.8948	34.8789
30390	34.8915	34.8888	28.2027	21.2573	34.8838	33.1003	34.0273	33.7857	33.551	33.4013	26.3972	26.1604	34.8904	34.8948	34.8809
30420	34.8925	34.8918	28.2007	21.2753	34.8868	33.1013	34.0273	33.7867	33.55	33.4033	26.3962	26.1604	34.8894	34.8968	34.8799
30450	34.8935	34.8948	28.2027	21.2643	34.8878	33.1003	34.0313	33.7837	33.551	33.4003	26.3972	26.1604	34.8914	34.8948	34.8809
30480	34.8925	34.8898	28.2027	21.2713	34.8868	33.0993	34.0293	33.7887	33.552	33.4023	26.3972	26.1624	34.8924	34.8948	34.8809
30510	34.8935	34.8908	28.2037	21.2523	34.8908	33.1033	34.0283	33.7867	33.551	33.4013	26.3972	26.1624	34.8924	34.8988	34.8809
30540	34.8915	34.8918	28.2037	21.2483	34.8928	33.1003	34.0303	33.7867	33.551	33.4023	26.3982	26.1624	34.8914	34.8948	34.8809
30570	34.8935	34.8938	28.2017	21.2553	34.8918	33.1013	34.0283	33.7877	33.553	33.4043	26.3962	26.1634	34.8934	34.8958	34.8789
30600	34.8935	34.8888	28.2037	21.2703	34.8848	33.1013	34.0263	33.7887	33.551	33.4043	26.3992	26.1624	34.8894	34.8918	34.8799
30630	34.8925	34.8918	28.2027	21.2553	34.8878	33.0983	34.0263	33.7877	33.549	33.4053	26.3982	26.1644	34.8914	34.8948	34.8839
30660	34.8915	34.8948	28.2037	21.2553	34.8918	33.1013	34.0303	33.7857	33.553	33.4043	26.3982	26.1614	34.8884	34.8938	34.8789
30690	34.8925	34.8908	28.2037	21.2703	34.8888	33.0993	34.0303	33.7857	33.552	33.4033	26.4002	26.1634	34.8924	34.8978	34.8819
30720	34.8885	34.8918	28.2037	21.2643	34.8858	33.0993	34.0303	33.7887	33.551	33.4033	26.4002	26.1634	34.8914	34.8928	34.8819
30750	34.8935	34.8918	28.2037	21.2643	34.8858	33.0993	34.0283	33.7877	33.55	33.4043	26.3982	26.1644	34.8904	34.8948	34.8809
30780	34.8945	34.8948	28.2047	21.2833	34.8948	33.0983	34.0293	33.7887	33.551	33.4043	26.4012	26.1644	34.8904	34.8958	34.8809
30810	34.8945	34.8948	28.2057	21.2633	34.8908	33.0993	34.0293	33.7877	33.553	33.4043	26.3992	26.1634	34.8924	34.8958	34.8829
30840	34.8915	34.8928	28.2057	21.2703	34.8918	33.0983	34.0333	33.7877	33.552	33.4043	26.4002	26.1664	34.8944	34.8978	34.8829
30870	34.8945	34.8958	28.2057	21.2603	34.8918	33.0973	34.0303	33.7867	33.552	33.4033	26.4002	26.1654	34.8924	34.8968	34.8829
30900	34.8955	34.8968	28.2057	21.2733	34.8908	33.0983	34.0313	33.7877	33.553	33.4033	26.4012	26.1644	34.8904	34.8968	34.8849
30930	34.8965	34.8958	28.2037	21.2813	34.8958	33.0973	34.0323	33.7857	33.551	33.4023	26.4022	26.1674	34.8914	34.8988	34.8819
30960	34.8955	34.8958	28.2057	21.3163	34.8928	33.0973	34.0323	33.7877	33.552	33.4053	26.3992	26.1664	34.8954	34.9008	34.8869
30990	34.8955	34.8968	28.2077	21.3043	34.8918	33.0973	34.0303	33.7877	33.552	33.4033	26.4022	26.1664	34.8974	34.8978	34.8839
31020	34.8945	34.8938	28.2047	21.2863	34.8908	33.0973	34.0303	33.7847	33.553	33.4043	26.4022	26.1654	34.8964	34.8978	34.8869
31050	34.8975	34.8978	28.2057	21.2723	34.8898	33.0962	34.0273	33.7887	33.553	33.4033	26.4032	26.1674	34.8934	34.8998	34.8849
31080	34.8955	34.8988	28.2077	21.2563	34.8968	33.0962	34.0303	33.7877	33.554	33.4073	26.4032	26.1674	34.8934	34.9018	34.8859
31110	34.8975	34.8988	28.2047	21.2623	34.8918	33.0953	34.0293	33.7857	33.553	33.4053	26.4022	26.1694	34.8944	34.9008	34.8819
31140	34.8955	34.8968	28.2057	21.2823	34.8928	33.0962	34.0303	33.7877	33.554	33.4053	26.4032	26.1694	34.8954	34.9028	34.8869
31170	34.8955	34.8968	28.2057	21.2723	34.8928	33.0943	34.0313	33.7877	33.554	33.4053	26.4022	26.1674	34.8974	34.8998	34.8859
31200	34.8965	34.8978	28.2047	21.2743	34.8948	33.0962	34.0313	33.7867	33.554	33.4063	26.4032	26.1694	34.8934	34.9008	34.8869
31230	34.8975	34.8958	28.2077	21.2793	34.8948	33.0962	34.0303	33.7887	33.552	33.4063	26.4062	26.1674	34.8974	34.8988	34.8849
31260	34.8975	34.8988	28.2077	21.2913	34.8918	33.0932	34.0303	33.7857	33.555	33.4063	26.4042	26.1684	34.8944	34.8978	34.8859
31290	34.8955	34.8958	28.2077	21.2983	34.8948	33.0953	34.0313	33.7867	33.554	33.4043	26.4052	26.1694	34.8944	34.8988	34.8869
31320	34.8975	34.8938	28.2067	21.2943	34.8968	33.0943	34.0333	33.7877	33.553	33.4063	26.4052	26.1704	34.8944	34.9008	34.8839
31350	34.8945	34.8968	28.2067	21.2723	34.8928	33.0943	34.0303	33.7877	33.554	33.4083	26.4052	26.1704	34.8964	34.9008	34.8869
31380	34.8955	34.8978	28.2067	21.2763	34.8958	33.0943	34.0303	33.7887	33.553	33.4063	26.4062	26.1704	34.8974	34.9038	34.8869
31410	34.8955	34.8938	28.2087	21.2633	34.8958	33.0932	34.0313	33.7877	33.553	33.4063	26.4062	26.1704	34.8954	34.8988	34.8859
31440	34.8965	34.8968	28.2077	21.2523	34.8918	33.0953	34.0313	33.7897	33.553	33.4073	26.4052	26.1694	34.8964	34.9008	34.8859
31470	34.8965	34.8978	28.2087	21.2423	34.8928	33.0922	34.0323	33.7867	33.554	33.4083	26.4062	26.1704	34.8984	34.9008	34.8879
31500	34.8985	34.9018	28.2077	21.2503	34.8948	33.0922	34.0323	33.7857	33.553	33.4073	26.4042	26.1724	34.8974	34.9018	34.8849
31530	34.8975	34.8968	28.2077	21.2453	34.8958	33.0932	34.0323	33.7897	33.556	33.4073	26.4072	26.1724	34.8984	34.8998	34.8869
31560	34.8955	34.8948	28.2107	21.2663	34.8948	33.0932	34.0303	33.7877	33.554	33.4073	26.4072	26.1704	34.8944	34.9018	34.8869
31590	34.8975	34.8958	28.2077	21.2513	34.8958	33.0902	34.0313	33.7887	33.556	33.4063	26.4082	26.1724	34.8924	34.8978	34.8829
31620	34.8955	34.8988	28.2097	21.2423	34.8948	33.0902	34.0313	33.7897	33.556	33.4073	26.4072	26.1734	34.8934	34.9008	34.8839
31650	34.8965	34.9008	28.2107	21.2633	34.8958	33.0912	34.0323	33.7877	33.555	33.4073	26.4082	26.1734	34.8974	34.9028	34.8879
31680	34.8975	34.8968	28.2077	21.2553	34.8898	33.0912	34.0333	33.7907	33.555	33.4073	26.4082	26.1714	34.8974	34.8988	34.8859
31710	34.8955	34.8938	28.2097	21.2653	34.8908	33.0922	34.0323	33.7897	33.554	33.4073	26.4062	26.1734	34.8954	34.9018	34.8839
31740	34.8955	34.8978	28.2097	21.2613	34.8958	33.0912	34.0323	33.7887	33.553	33.4103	26.4092	26.1734	34.8984	34.8998	34.8869
31770	34.8955	34.8948	28.2117	21.2653	34.8968	33.0902	34.0313	33.7867	33.556	33.4083	26.4082	26.1754	34.8934	34.8988	34.8849
31800	34.8955	34.8978	28.2097	21.2893	34.8968	33.0902	34.0313	33.7877	33.557	33.4083	26.4092	26.1734	34.8954	34.9008	34.8869
31830	34.8955	34.8948	28.2097	21.2803	34.8898	33.0902	34.0313	33.7877	33.557	33.4083	26.4082	26.1744	34.8974	34.8968	34.8849
31860	34.8955	34.8948	28.2117	21.2763	34.8898	33.0902	34.0333	33.7887	33.557	33.4093	26.4072	26.1774	34.8964	34.8988	34.8869
31890	34.8935	34.8948	28.2097	21.2933	34.8918	33.0912	34.0333	33.7917	33.556	33.4073	26.4092	26.1754	34.8934	34.8988	34.8849
31920	34.8945	34.8938	28.2097	21.2983	34.8918	33.0902	34.0323	33.7897	33.555	33.4093	26.4092	26.1744	34.8934	34.8998	34.8829
31950	34.8935	34.8938	28.2107	21.3023	34.8918	33.0902	34.0323	33.7897	33.556	33.4103	26.4102	26.1754	34.8924	34.8998	34.8799
31980	34.8925	34.8968	28.2107	21.2763	34.8958	33.0902	34.0353	33.7887	33.557	33.4123	26.4092	26.1754	34.8974	34.9008	34.8839
32010	34.8935	34.8928	28.2087	21.2583	34.8918	33.0892	34.0333	33.7877	33.558	33.4083	26.4122	26.1764	34.8924	34.8958	34.8829
32040	34.8935	34.8928	28.2117	21.2623	34.8928	33.0882	34.0343	33.7877	33.556	33.4103	26.4102	26.1744	34.8934	34.8968	34.8799
32070	34.8925	34.8938	28.2137	21.2523	34.8928	33.0892	34.0343	33.7887	33.557	33.4093	26.4102	26.1784	34.8924	34.8988	34.8819
32100	34.8905	34.8918	28.2117	21.2573	34.8928	33.0912	34.0333	33.7867	33.559	33.4103	26.4112	26.1764	34.8934	34.8988	34.8819
32130	34.8925	34.8928	28.2107	21.2453	34.8908	33.0902	34.0343	33.7897	33.556	33.4113	26.4102	26.1784	34.8864	34.8938	34.8809
32160	34.8925	34.8958	28.2097	21.2373	34.8908	33.0892	34.0333	33.7887	33.557	33.4103	26.4102	26.1784	34.8874	34.8938	34.8819
32190	34.8925	34.8908	28.2127	21.2493	34.8908	33.0912	34.0343	33.7887	33.557	33.4113	26.4112	26.1774	34.8954	34.8998	34.8829
32220	34.8915	34.8918	28.2137	21.2663	34.8938	33.0882	34.0343	33.7887	33.557	33.4113	26.4132	26.1794	34.8924	34.9008	34.8809
32250	34.8935	34.8918	28.2117	21.2633	34.8898	33.0882	34.0333	33.7867	33.559	33.4113	26.4112	26.1794	34.8924	34.8918	34.8839
32280	34.8925	34.8918	28.2147	21.2723	34.8908	33.0902	34.0343	33.7887	33.559	33.4093	26.4142	26.1784	34.8914	34.8978	34.8809
32310	34.8945	34.8938	28.2117	21.2663	34.8908	33.0892	34.0323	33.7897	33.558	33.4103	26.4122	26.1794	34.8904	34.8928	34.8809
32340	34.8935	34.8918	28.2127	21.2463	34.8898	33.0882	34.0323	33.7887	33.557	33.4123	26.4122	26.1804	34.8934	34.8938	34.8809
32370	34.8905	34.8948	28.2117	21.2643	34.8888	33.0872	34.0363	33.7887	33.557	33.4103	26.4102	26.1784	34.8914	34.8988	34.8809
32400	34.8905	34.8938	28.2117	21.2523	34.8898	33.0902	34.0343	33.7897	33.557	33.4113	26.4132	26.1784	34.8904	34.8958	34.8799
32430	34.8885	34.8898	28.2127	21.2533	34.8868	33.0882	34.0333	33.7887	33.559	33.4103	26.4122	26.1794	34.8934	34.8978	34.8829
32460	34.8905	34.8908	28.2147	21.2533	34.8908	33.0902	34.0333	33.7907	33.557	33.4113	26.4122	26.1804	34.8884	34.8968	34.8839
32490	34.8885	34.8908	28.2147	21.2723	34.8888	33.0872	34.0363	33.7887	33.557	33.4123	26.4122	26.1784	34.8894	34.8968	34.8819
32520	34.8945	34.8928	28.2127	21.3063	34.8928	33.0882	34.0353	33.7877	33.558	33.4103	26.4122	26.1804	34.8904	34.8918	34.8849
32550	34.8905	34.8898	28.2137	21.2883	34.8858	33.0872	34.0343	33.7887	33.558	33.4123	26.4142	26.1804	34.8884	34.8918	34.8819
32580	34.8885	34.8928	28.2127	21.2473	34.8838	33.0892	34.0363	33.7887	33.559	33.4133	26.4122	26.1794	34.8894	34.8948	34.8799
32610	34.8915	34.8888	28.2157	21.2583	34.8888	33.0872	34.0343	33.7867	33.559	33.4133	26.4122	26.1784	34.8894	34.8918	34.8799
32640	34.8905	34.8898	28.2157	21.2493	34.8878	33.0872	34.0343	33.7907	33.56	33.4133	26.4132	26.1824	34.8914	34.8938	34.8809
32670	34.8895	34.8918	28.2137	21.2433	34.8898	33.0872	34.0353	33.7887	33.558	33.4133	26.4152	26.1834	34.8904	34.8948	34.8849
32700	34.8905	34.8908	28.2127	21.2413	34.8858	33.0872	34.0343	33.7887	33.562	33.4133	26.4152	26.1824	34.8904	34.8928	34.8809
32730	34.8925	34.8938	28.2147	21.2563	34.8878	33.0872	34.0383	33.7887	33.559	33.4133	26.4142	26.1814	34.8854	34.8918	34.8829
32760	34.8885	34.8878	28.2137	21.2603	34.8878	33.0862	34.0343	33.7887	33.559	33.4143	26.4162	26.1824	34.8864	34.8878	34.8819
32790	34.8925	34.8938	28.2157	21.2633	34.8908	33.0862	34.0343	33.7867	33.56	33.4143	26.4142	26.1844	34.8914	34.8928	34.8799
32820	34.8865	34.8908	28.2157	21.2553	34.8868	33.0892	34.0343	33.7907	33.56	33.4143	26.4162	26.1834	34.8884	34.8938	34.8779
32850	34.8905	34.8918	28.2147	21.2473	34.8908	33.0862	34.0333	33.7887	33.559	33.4153	26.4142	26.1824	34.8904	34.8948	34.8799
32880	34.8885	34.8908	28.2157	21.2623	34.8898	33.0862	34.0343	33.7907	33.561	33.4133	26.4142	26.1834	34.8904	34.8938	34.8819
32910	34.8915	34.8898	28.2137	21.2833	34.8878	33.0872	34.0363	33.7897	33.56	33.4133	26.4172	26.1824	34.8874	34.8948	34.8809
32940	34.8915	34.8878	28.2127	21.2643	34.8908	33.0852	34.0363	33.7887	33.562	33.4143	26.4142	26.1864	34.8884	34.8928	34.8789
32970	34.8915	34.8898	28.2167	21.2603	34.8908	33.0872	34.0343	33.7887	33.56	33.4133	26.4162	26.1834	34.8874	34.8948	34.8769
33000	34.8915	34.8938	28.2137	21.2623	34.8898	33.0842	34.0343	33.7907	33.561	33.4143	26.4182	26.1864	34.8874	34.8918	34.8769
33030	34.8925	34.8898	28.2157	21.2623	34.8878	33.0842	34.0353	33.7887	33.561	33.4133	26.4182	26.1844	34.8814	34.8898	34.8849
33060	34.8925	34.8928	28.2167	21.2553	34.8898	33.0832	34.0353	33.7887	33.56	33.4153	26.4162	26.1844	34.8904	34.8948	34.8769
33090	34.8905	34.8918	28.2167	21.2703	34.8918	33.0862	34.0343	33.7887	33.561	33.4153	26.4172	26.1844	34.8924	34.8958	34.8849
33120	34.8895	34.8908	28.2167	21.2733	34.8898	33.0852	34.0323	33.7887	33.56	33.4163	26.4182	26.1854	34.8904	34.8958	34.8819
33150	34.8905	34.8918	28.2187	21.2823	34.8888	33.0862	34.0353	33.7907	33.559	33.4163	26.4182	26.1854	34.8914	34.8938	34.8799
33180	34.8905	34.8948	28.2157	21.2763	34.8898	33.0842	34.0343	33.7877	33.559	33.4143	26.4172	26.1854	34.8904	34.8958	34.8809
33210	34.8925	34.8918	28.2187	21.2743	34.8918	33.0822	34.0353	33.7907	33.559	33.4163	26.4192	26.1864	34.8914	34.8968	34.8809
33240	34.8925	34.8938	28.2177	21.2783	34.8888	33.0832	34.0323	33.7887	33.561	33.4123	26.4182	26.1854	34.8884	34.8958	34.8809
33270	34.8905	34.8878	28.2157	21.2903	34.8918	33.0812	34.0353	33.7897	33.562	33.4143	26.4182	26.1874	34.8924	34.8958	34.8839
33300	34.8905	34.8928	28.2187	21.2543	34.8888	33.0832	34.0353	33.7897	33.56	33.4133	26.4202	26.1864	34.8904	34.8928	34.8809
33330	34.8915	34.8918	28.2167	21.2683	34.8878	33.0822	34.0343	33.7887	33.56	33.4143	26.4182	26.1864	34.8944	34.8978	34.8819
33360	34.8925	34.8938	28.2177	21.2623	34.8878	33.0792	34.0333	33.7897	33.561	33.4143	26.4182	26.1864	34.8924	34.8948	34.8829
33390	34.8935	34.8908	28.2167	21.2593	34.8868	33.0822	34.0353	33.7877	33.561	33.4163	26.4202	26.1874	34.8904	34.8938	34.8829
33420	34.8905	34.8888	28.2167	21.2583	34.8898	33.0802	34.0363	33.7907	33.562	33.4163	26.4202	26.1864	34.8914	34.8968	34.8799
33450	34.8915	34.8908	28.2177	21.2713	34.8868	33.0822	34.0343	33.7907	33.56	33.4153	26.4182	26.1894	34.8924	34.8958	34.8809
33480	34.8935	34.8928	28.2167	21.2653	34.8878	33.0802	34.0353	33.7897	33.561	33.4153	26.4192	26.1894	34.8944	34.8988	34.8849
33510	34.8925	34.8898	28.2187	21.2583	34.8898	33.0792	34.0363	33.7887	33.56	33.4183	26.4182	26.1884	34.8924	34.8948	34.8829
33540	34.8905	34.8908	28.2157	21.2423	34.8898	33.0792	34.0363	33.7887	33.561	33.4173	26.4202	26.1874	34.8884	34.8938	34.8839
33570	34.8925	34.8918	28.2207	21.2363	34.8888	33.0792	34.0343	33.7897	33.56	33.4153	26.4202	26.1884	34.8904	34.8958	34.8799
33600	34.8905	34.8898	28.2197	21.2433	34.8878	33.0782	34.0353	33.7897	33.562	33.4153	26.4182	26.1874	34.8904	34.8928	34.8839
33630	34.8935	34.8938	28.2167	21.2433	34.8868	33.0812	34.0363	33.7897	33.561	33.4153	26.4212	26.1884	34.8904	34.8948	34.8789
33660	34.8905	34.8938	28.2207	21.2393	34.8928	33.0782	34.0353	33.7887	33.561	33.4143	26.4212	26.1884	34.8904	34.8958	34.8799
33690	34.8905	34.8918	28.2207	21.2313	34.8898	33.0782	34.0363	33.7887	33.559	33.4193	26.4212	26.1884	34.8914	34.8968	34.8829
33720	34.8915	34.8938	28.2187	21.2603	34.8918	33.0792	34.0363	33.7907	33.561	33.4143	26.4202	26.1884	34.8904	34.8958	34.8839
33750	34.8925	34.8918	28.2177	21.2383	34.8908	33.0792	34.0353	33.7907	33.56	33.4173	26.4212	26.1884	34.8944	34.8968	34.8829
33780	34.8915	34.8898	28.2197	21.2373	34.8898	33.0762	34.0353	33.7887	33.562	33.4173	26.4222	26.1904	34.8924	34.8978	34.8819
33810	34.8955	34.8918	28.2207	21.2583	34.8888	33.0792	34.0363	33.7887	33.563	33.4173	26.4212	26.1884	34.8914	34.8968	34.8789
33840	34.8925	34.8908	28.2207	21.2743	34.8908	33.0772	34.0363	33.7897	33.562	33.4173	26.4222	26.1894	34.8954	34.8988	34.8839
33870	34.8935	34.8948	28.2197	21.2743	34.8898	33.0792	34.0373	33.7887	33.561	33.4173	26.4202	26.1884	34.8864	34.8958	34.8849
33900	34.8945	34.8948	28.2197	21.2653	34.8908	33.0772	34.0363	33.7897	33.562	33.4163	26.4222	26.1904	34.8954	34.8958	34.8819
33930	34.8945	34.8938	28.2207	21.2693	34.8928	33.0762	34.0363	33.7927	33.561	33.4163	26.4232	26.1904	34.8934	34.8968	34.8819
33960	34.8945	34.8948	28.2217	21.2563	34.8938	33.0762	34.0363	33.7907	33.562	33.4173	26.4232	26.1914	34.8914	34.8958	34.8829
33990	34.8935	34.8918	28.2187	21.2583	34.8898	33.0772	34.0373	33.7917	33.561	33.4163	26.4232	26.1904	34.8964	34.9008	34.8829
34020	34.8935	34.8938	28.2187	21.2533	34.8918	33.0762	34.0363	33.7897	33.564	33.4173	26.4222	26.1904	34.8904	34.9008	34.8859
34050	34.8935	34.8938	28.2197	21.2603	34.8918	33.0792	34.0363	33.7917	33.562	33.4173	26.4202	26.1924	34.8914	34.8958	34.8819
34080	34.8945	34.8938	28.2207	21.2933	34.8878	33.0762	34.0363	33.7897	33.563	33.4173	26.4222	26.1914	34.8924	34.8948	34.8829
34110	34.8935	34.8938	28.2227	21.2733	34.8928	33.0752	34.0373	33.7897	33.563	33.4183	26.4222	26.1914	34.8934	34.8998	34.8859
34140	34.8925	34.8928	28.2227	21.2573	34.8928	33.0762	34.0373	33.7907	33.562	33.4173	26.4242	26.1924	34.8914	34.8978	34.8849
34170	34.8935	34.8958	28.2207	21.2683	34.8918	33.0782	34.0363	33.7897	33.563	33.4183	26.4242	26.1934	34.8884	34.8948	34.8849
34200	34.8935	34.8938	28.2227	21.2883	34.8948	33.0772	34.0363	33.7907	33.561	33.4183	26.4242	26.1914	34.8954	34.8988	34.8849
34230	34.8955	34.8968	28.2197	21.2833	34.8928	33.0752	34.0363	33.7877	33.563	33.4173	26.4242	26.1924	34.8954	34.8968	34.8859
34260	34.8965	34.8928	28.2227	21.2683	34.8908	33.0752	34.0353	33.7887	33.561	33.4183	26.4212	26.1934	34.8934	34.8978	34.8809
34290	34.8925	34.8938	28.2217	21.2773	34.8888	33.0762	34.0393	33.7907	33.563	33.4173	26.4232	26.1924	34.8964	34.8978	34.8849
34320	34.8935	34.8958	28.2217	21.2673	34.8938	33.0752	34.0363	33.7877	33.563	33.4183	26.4252	26.1934	34.8924	34.8968	34.8829
34350	34.8965	34.8958	28.2227	21.2523	34.8918	33.0752	34.0363	33.7907	33.561	33.4183	26.4232	26.1934	34.8924	34.8978	34.8829
34380	34.8935	34.8928	28.2207	21.2623	34.8938	33.0752	34.0393	33.7897	33.563	33.4173	26.4252	26.1914	34.8944	34.8988	34.8839
34410	34.8955	34.8918	28.2197	21.2683	34.8928	33.0742	34.0363	33.7917	33.563	33.4193	26.4242	26.1944	34.8954	34.8938	34.8829
34440	34.8945	34.8918	28.2217	21.2603	34.8918	33.0732	34.0363	33.7887	33.564	33.4193	26.4232	26.1924	34.8944	34.8958	34.8879
34470	34.8955	34.8928	28.2207	21.2543	34.8948	33.0762	34.0373	33.7897	33.565	33.4173	26.4242	26.1944	34.8954	34.8998	34.8839
34500	34.8965	34.8948	28.2217	21.2493	34.8918	33.0742	34.0383	33.7907	33.565	33.4163	26.4242	26.1954	34.8934	34.8958	34.8869
34530	34.8985	34.8968	28.2207	21.2623	34.8938	33.0742	34.0403	33.7907	33.561	33.4193	26.4252	26.1954	34.8924	34.8968	34.8839
34560	34.8975	34.9008	28.2227	21.2753	34.8928	33.0752	34.0383	33.7907	33.563	33.4173	26.4262	26.1934	34.8934	34.8978	34.8819
34590	34.8935	34.8948	28.2227	21.2663	34.8968	33.0742	34.0363	33.7897	33.563	33.4193	26.4232	26.1944	34.8954	34.8998	34.8879
34620	34.8965	34.8958	28.2227	21.2623	34.8938	33.0752	34.0353	33.7887	33.563	33.4173	26.4232	26.1944	34.8914	34.9008	34.8849
34650	34.8955	34.8948	28.2227	21.2563	34.8948	33.0732	34.0363	33.7877	33.563	33.4193	26.4262	26.1954	34.8964	34.8988	34.8859
34680	34.8955	34.8968	28.2227	21.2663	34.8918	33.0712	34.0363	33.7887	33.564	33.4193	26.4262	26.1954	34.8924	34.8978	34.8849
34710	34.8955	34.8968	28.2227	21.2673	34.8898	33.0732	34.0373	33.7897	33.563	33.4183	26.4252	26.1934	34.8954	34.8988	34.8809
34740	34.8955	34.8938	28.2227	21.2553	34.8958	33.0742	34.0363	33.7897	33.564	33.4213	26.4272	26.1954	34.8944	34.8968	34.8859
34770	34.8945	34.8958	28.2227	21.2583	34.8898	33.0732	34.0383	33.7897	33.562	33.4183	26.4252	26.1944	34.8944	34.8948	34.8849
34800	34.8955	34.8968	28.2217	21.2593	34.8908	33.0722	34.0393	33.7887	33.563	33.4193	26.4252	26.1974	34.8964	34.9008	34.8849
34830	34.8965	34.8938	28.2217	21.2473	34.8898	33.0722	34.0373	33.7877	33.563	33.4183	26.4282	26.1964	34.8944	34.8988	34.8839
34860	34.8925	34.8958	28.2207	21.2563	34.8948	33.0722	34.0383	33.7887	33.564	33.4183	26.4262	26.1954	34.8934	34.8998	34.8829
34890	34.8955	34.8958	28.2217	21.2723	34.8918	33.0722	34.0363	33.7887	33.563	33.4203	26.4272	26.1974	34.8954	34.8988	34.8859
34920	34.8945	34.8938	28.2227	21.2663	34.8938	33.0692	34.0403	33.7897	33.564	33.4183	26.4262	26.1964	34.8964	34.8988	34.8869
34950	34.8955	34.8938	28.2227	21.2703	34.8898	33.0702	34.0373	33.7907	33.565	33.4193	26.4262	26.1974	34.8954	34.8988	34.8849
34980	34.8955	34.8958	28.2217	21.2723	34.8938	33.0692	34.0373	33.7907	33.563	33.4183	26.4282	26.1954	34.8954	34.8968	34.8849
35010	34.8945	34.8968	28.2227	21.2653	34.8948	33.0712	34.0363	33.7907	33.563	33.4203	26.4272	26.1974	34.8904	34.8978	34.8869
35040	34.8955	34.8958	28.2227	21.2523	34.8948	33.0702	34.0373	33.7907	33.562	33.4183	26.4292	26.1984	34.8934	34.8978	34.8889
35070	34.8945	34.8968	28.2227	21.2613	34.8948	33.0732	34.0383	33.7897	33.565	33.4183	26.4282	26.1974	34.8964	34.8988	34.8849
35100	34.8945	34.8948	28.2217	21.2543	34.8958	33.0682	34.0393	33.7897	33.565	33.4213	26.4292	26.1974	34.8944	34.8968	34.8849
35130	34.8935	34.8968	28.2237	21.2633	34.8908	33.0682	34.0383	33.7877	33.565	33.4203	26.4272	26.1974	34.8964	34.8978	34.8839
35160	34.8945	34.8928	28.2227	21.2713	34.8898	33.0682	34.0373	33.7937	33.563	33.4203	26.4272	26.1954	34.8944	34.8998	34.8809
35190	34.8935	34.8958	28.2237	21.2873	34.8908	33.0682	34.0393	33.7917	33.565	33.4203	26.4282	26.1964	34.8954	34.8958	34.8839
35220	34.8945	34.8938	28.2227	21.2583	34.8938	33.0672	34.0393	33.7897	33.565	33.4203	26.4292	26.1974	34.8944	34.9008	34.8829
35250	34.8945	34.8938	28.2227	21.2753	34.8908	33.0662	34.0383	33.7907	33.566	33.4193	26.4272	26.1984	34.8954	34.9008	34.8859
35280	34.8925	34.8948	28.2247	21.2773	34.8918	33.0642	34.0393	33.7897	33.565	33.4193	26.4272	26.1974	34.8944	34.8958	34.8849
35310	34.8965	34.8958	28.2217	21.2763	34.8868	33.0682	34.0403	33.7887	33.564	33.4213	26.4292	26.1984	34.8924	34.8978	34.8809
35340	34.8945	34.8938	28.2227	21.2813	34.8938	33.0652	34.0413	33.7887	33.563	33.4233	26.4292	26.1964	34.8944	34.8998	34.8819
35370	34.8965	34.8958	28.2247	21.2553	34.8918	33.0662	34.0413	33.7887	33.567	33.4203	26.4282	26.1984	34.8914	34.8958	34.8819
35400	34.8915	34.8958	28.2227	21.2633	34.8968	33.0642	34.0403	33.7897	33.565	33.4213	26.4272	26.1974	34.8944	34.8988	34.8839
35430	34.8945	34.8958	28.2237	21.2643	34.8918	33.0652	34.0413	33.7897	33.566	33.4203	26.4312	26.2004	34.8954	34.8978	34.8859
35460	34.8915	34.8938	28.2237	21.2723	34.8938	33.0622	34.0403	33.7887	33.565	33.4193	26.4302	26.1994	34.8934	34.8968	34.8859
35490	34.8945	34.8948	28.2247	21.2803	34.8948	33.0642	34.0393	33.7887	33.565	33.4233	26.4292	26.1994	34.8924	34.9008	34.8849
35520	34.8945	34.8938	28.2247	21.2653	34.8898	33.0632	34.0393	33.7917	33.565	33.4203	26.4312	26.1994	34.8944	34.8978	34.8809
35550	34.8925	34.8938	28.2237	21.2743	34.8918	33.0652	34.0393	33.7887	33.567	33.4203	26.4292	26.2004	34.8954	34.8978	34.8829
35580	34.8925	34.8958	28.2247	21.2753	34.8918	33.0632	34.0393	33.7887	33.567	33.4233	26.4292	26.1994	34.8954	34.8988	34.8829
35610	34.8975	34.8958	28.2237	21.2723	34.8928	33.0642	34.0393	33.7897	33.566	33.4213	26.4312	26.2024	34.8934	34.8988	34.8839
35640	34.8945	34.8948	28.2237	21.2663	34.8908	33.0632	34.0403	33.7887	33.566	33.4213	26.4312	26.2004	34.8934	34.8988	34.8839
35670	34.8935	34.8948	28.2267	21.2613	34.8938	33.0642	34.0393	33.7907	33.565	33.4213	26.4302	26.2004	34.8924	34.9008	34.8829
35700	34.8925	34.8958	28.2237	21.2853	34.8928	33.0622	34.0403	33.7887	33.565	33.4213	26.4302	26.1984	34.8954	34.8978	34.8849
35730	34.8965	34.8978	28.2227	21.2713	34.8948	33.0632	34.0393	33.7907	33.565	33.4223	26.4292	26.2014	34.8924	34.8988	34.8849
35760	34.8945	34.8948	28.2267	21.2763	34.8928	33.0612	34.0403	33.7887	33.565	33.4213	26.4292	26.2014	34.8934	34.8998	34.8849
35790	34.8945	34.8918	28.2257	21.2843	34.8948	33.0602	34.0393	33.7917	33.565	33.4233	26.4272	26.2014	34.8924	34.8958	34.8829
35820	34.8925	34.8918	28.2247	21.3033	34.8938	33.0632	34.0403	33.7887	33.565	33.4213	26.4292	26.2004	34.8914	34.8958	34.8859
35850	34.8945	34.8928	28.2227	21.3013	34.8908	33.0632	34.0413	33.7907	33.566	33.4223	26.4312	26.1994	34.8954	34.8958	34.8849
35880	34.8925	34.8958	28.2257	21.2963	34.8898	33.0622	34.0383	33.7887	33.567	33.4233	26.4302	26.1994	34.8944	34.8948	34.8829
35910	34.8925	34.8918	28.2247	21.3003	34.8918	33.0632	34.0393	33.7897	33.564	33.4243	26.4312	26.2024	34.8944	34.8968	34.8849
35940	34.8915	34.8918	28.2237	21.2893	34.8928	33.0592	34.0393	33.7887	33.565	33.4223	26.4312	26.2014	34.8934	34.8988	34.8849
35970	34.8955	34.8918	28.2267	21.2843	34.8918	33.0612	34.0403	33.7887	33.568	33.4223	26.4312	26.2014	34.8894	34.9008	34.8799
36000	34.8915	34.8898	28.2237	21.2873	34.8888	33.0602	34.0393	33.7897	33.569	33.4223	26.4312	26.2014	34.8944	34.8968	34.8849
36030	34.8925	34.8928	28.2257	21.2953	34.8908	33.0602	34.0403	33.7867	33.566	33.4223	26.4322	26.2014	34.8934	34.8968	34.8839
36060	34.8925	34.8918	28.2257	21.2933	34.8898	33.0612	34.0403	33.7907	33.568	33.4233	26.4332	26.2004	34.8914	34.8968	34.8789
36090	34.8925	34.8918	28.2247	21.2753	34.8868	33.0602	34.0373	33.7907	33.567	33.4243	26.4312	26.2024	34.8914	34.8968	34.8809
36120	34.8925	34.8898	28.2237	21.2903	34.8908	33.0582	34.0393	33.7887	33.567	33.4223	26.4312	26.2034	34.8924	34.8968	34.8839
36150	34.8915	34.8908	28.2247	21.2863	34.8898	33.0592	34.0393	33.7907	33.566	33.4223	26.4322	26.2034	34.8904	34.8948	34.8789
36180	34.8925	34.8898	28.2257	21.2873	34.8878	33.0582	34.0403	33.7907	33.563	33.4233	26.4322	26.2014	34.8924	34.8978	34.8819
36210	34.8925	34.8918	28.2257	21.2803	34.8888	33.0592	34.0423	33.7887	33.567	33.4233	26.4312	26.2034	34.8914	34.8948	34.8869
36240	34.8925	34.8918	28.2277	21.2923	34.8898	33.0612	34.0383	33.7907	33.567	33.4223	26.4332	26.2014	34.8914	34.8948	34.8779
36270	34.8905	34.8908	28.2277	21.2933	34.8888	33.0582	34.0423	33.7887	33.566	33.4243	26.4312	26.2014	34.8914	34.8918	34.8829
36300	34.8905	34.8918	28.2247	21.2973	34.8898	33.0592	34.0403	33.7897	33.569	33.4233	26.4342	26.2034	34.8894	34.8968	34.8839
36330	34.8905	34.8898	28.2267	21.3123	34.8898	33.0612	34.0393	33.7897	33.567	33.4243	26.4322	26.2034	34.8934	34.8958	34.8819
36360	34.8895	34.8888	28.2257	21.2893	34.8848	33.0602	34.0383	33.7927	33.569	33.4233	26.4342	26.2034	34.8904	34.8908	34.8809
36390	34.8895	34.8898	28.2247	21.2813	34.8898	33.0582	34.0403	33.7907	33.568	33.4243	26.4312	26.2024	34.8934	34.8938	34.8849
36420	34.8925	34.8908	28.2277	21.2913	34.8858	33.0592	34.0423	33.7917	33.567	33.4233	26.4332	26.2034	34.8924	34.8948	34.8819
36450	34.8925	34.8938	28.2257	21.2853	34.8898	33.0622	34.0403	33.7897	33.567	33.4233	26.4322	26.2034	34.8914	34.8958	34.8789
36480	34.8925	34.8948	28.2257	21.2673	34.8898	33.0602	34.0393	33.7907	33.569	33.4243	26.4322	26.2024	34.8864	34.8918	34.8819
36510	34.8945	34.8938	28.2257	21.2733	34.8878	33.0582	34.0403	33.7907	33.567	33.4263	26.4302	26.2024	34.8944	34.8998	34.8839
36540	34.8935	34.8928	28.2287	21.2533	34.8898	33.0592	34.0433	33.7927	33.566	33.4233	26.4312	26.2034	34.8924	34.8988	34.8809
36570	34.8935	34.8928	28.2277	21.2463	34.8918	33.0582	34.0393	33.7907	33.569	33.4233	26.4332	26.2034	34.8914	34.8958	34.8859
36600	34.8915	34.8908	28.2257	21.2643	34.8928	33.0592	34.0393	33.7907	33.568	33.4233	26.4292	26.2054	34.8924	34.8988	34.8839
36630	34.8925	34.8938	28.2267	21.2623	34.8898	33.0582	34.0413	33.7927	33.568	33.4233	26.4312	26.2054	34.8914	34.8948	34.8869
36660	34.8955	34.8898	28.2267	21.2873	34.8918	33.0582	34.0393	33.7887	33.566	33.4253	26.4332	26.2034	34.8914	34.8958	34.8849
36690	34.8935	34.8928	28.2257	21.3113	34.8918	33.0602	34.0413	33.7907	33.568	33.4243	26.4332	26.2034	34.8914	34.8988	34.8809
36720	34.8915	34.8928	28.2267	21.2943	34.8918	33.0592	34.0413	33.7937	33.567	33.4223	26.4342	26.2064	34.8934	34.8948	34.8809
36750	34.8955	34.8938	28.2287	21.2753	34.8898	33.0592	34.0403	33.7897	33.567	33.4243	26.4332	26.2044	34.8914	34.8998	34.8809
36780	34.8945	34.8928	28.2267	21.2563	34.8948	33.0582	34.0413	33.7907	33.566	33.4243	26.4342	26.2034	34.8944	34.8998	34.8849
36810	34.8935	34.8968	28.2277	21.2603	34.8898	33.0582	34.0403	33.7917	33.566	33.4253	26.4332	26.2044	34.8934	34.8958	34.8869
36840	34.8955	34.8938	28.2257	21.2393	34.8888	33.0582	34.0403	33.7907	33.567	33.4233	26.4342	26.2044	34.8944	34.8988	34.8849
36870	34.8935	34.8958	28.2267	21.2563	34.8968	33.0582	34.0423	33.7927	33.568	33.4253	26.4332	26.2054	34.8974	34.8978	34.8879
36900	34.8955	34.8968	28.2277	21.2713	34.8878	33.0582	34.0393	33.7907	33.569	33.4253	26.4342	26.2054	34.8944	34.8988	34.8869
36930	34.8945	34.8968	28.2277	21.2593	34.8918	33.0572	34.0393	33.7917	33.567	33.4233	26.4342	26.2054	34.8954	34.8968	34.8849
36960	34.8935	34.8948	28.2277	21.2663	34.8918	33.0562	34.0433	33.7907	33.567	33.4243	26.4342	26.2034	34.8914	34.8968	34.8819
36990	34.8965	34.8968	28.2267	21.2503	34.8968	33.0572	34.0423	33.7887	33.568	33.4243	26.4342	26.2044	34.8934	34.8988	34.8839
37020	34.8935	34.8958	28.2267	21.2563	34.8948	33.0582	34.0433	33.7907	33.569	33.4243	26.4352	26.2044	34.8924	34.8978	34.8839
37050	34.8955	34.8918	28.2287	21.2483	34.8938	33.0592	34.0413	33.7907	33.567	33.4263	26.4352	26.2054	34.8914	34.8988	34.8879
37080	34.8935	34.8948	28.2277	21.2643	34.8958	33.0582	34.0393	33.7917	33.569	33.4253	26.4352	26.2054	34.8934	34.8998	34.8819
37110	34.8935	34.8938	28.2277	21.2743	34.8918	33.0592	34.0423	33.7897	33.568	33.4243	26.4372	26.2054	34.8954	34.8948	34.8819
37140	34.8945	34.8918	28.2317	21.2863	34.8888	33.0582	34.0413	33.7897	33.568	33.4233	26.4352	26.2044	34.8974	34.8998	34.8829
37170	34.8965	34.8948	28.2277	21.2743	34.8908	33.0582	34.0423	33.7907	33.567	33.4243	26.4332	26.2064	34.8944	34.8958	34.8829
37200	34.8925	34.8938	28.2267	21.2613	34.8948	33.0552	34.0403	33.7907	33.57	33.4243	26.4342	26.2064	34.8954	34.8998	34.8839
37230	34.8935	34.8958	28.2297	21.2853	34.8918	33.0582	34.0403	33.7897	33.567	33.4253	26.4332	26.2054	34.8954	34.9018	34.8829
37260	34.8935	34.8928	28.2287	21.2743	34.8918	33.0572	34.0413	33.7887	33.568	33.4253	26.4342	26.2054	34.8944	34.8968	34.8849
37290	34.8975	34.8948	28.2277	21.2673	34.8928	33.0562	34.0423	33.7907	33.571	33.4253	26.4352	26.2054	34.8954	34.8998	34.8859
37320	34.8945	34.8928	28.2287	21.2533	34.8928	33.0582	34.0413	33.7897	33.568	33.4253	26.4352	26.2084	34.8954	34.8968	34.8849
37350	34.8935	34.8948	28.2277	21.2463	34.8938	33.0562	34.0413	33.7887	33.569	33.4273	26.4342	26.2054	34.8894	34.8998	34.8839
37380	34.8935	34.8938	28.2267	21.2253	34.8918	33.0562	34.0413	33.7907	33.568	33.4253	26.4352	26.2074	34.8934	34.8998	34.8849
37410	34.8945	34.8938	28.2297	21.2393	34.8918	33.0572	34.0413	33.7917	33.569	33.4243	26.4352	26.2064	34.8934	34.8998	34.8839
37440	34.8935	34.8948	28.2297	21.2493	34.8898	33.0552	34.0413	33.7907	33.568	33.4253	26.4352	26.2054	34.8934	34.8968	34.8869
37470	34.8935	34.8958	28.2287	21.2603	34.8928	33.0552	34.0403	33.7907	33.569	33.4243	26.4352	26.2064	34.8944	34.8968	34.8849
37500	34.8915	34.8928	28.2267	21.2683	34.8928	33.0552	34.0403	33.7907	33.568	33.4263	26.4342	26.2064	34.8944	34.9018	34.8849
37530	34.8935	34.8978	28.2307	21.2643	34.8908	33.0552	34.0423	33.7897	33.568	33.4263	26.4372	26.2074	34.8954	34.8938	34.8859
37560	34.8945	34.8948	28.2277	21.2643	34.8938	33.0532	34.0413	33.7907	33.569	33.4273	26.4352	26.2064	34.8934	34.8978	34.8859
37590	34.8945	34.8938	28.2287	21.2493	34.8918	33.0562	34.0403	33.7917	33.57	33.4273	26.4342	26.2064	34.8954	34.8978	34.8829
37620	34.8955	34.8958	28.2297	21.2423	34.8918	33.0562	34.0413	33.7917	33.569	33.4283	26.4352	26.2074	34.8914	34.8978	34.8849
37650	34.8935	34.8938	28.2307	21.2533	34.8948	33.0562	34.0403	33.7917	33.569	33.4263	26.4372	26.2074	34.8934	34.8988	34.8839
37680	34.8965	34.8978	28.2287	21.2553	34.8928	33.0542	34.0423	33.7897	33.568	33.4273	26.4352	26.2094	34.8944	34.8978	34.8819
37710	34.8975	34.8988	28.2297	21.2593	34.8968	33.0572	34.0413	33.7917	33.569	33.4263	26.4362	26.2084	34.8944	34.9008	34.8849
37740	34.8955	34.8958	28.2307	21.2563	34.8928	33.0532	34.0413	33.7887	33.568	33.4263	26.4362	26.2054	34.8944	34.9008	34.8849
37770	34.8955	34.8938	28.2297	21.2673	34.8968	33.0552	34.0403	33.7907	33.569	33.4263	26.4352	26.2074	34.9004	34.8988	34.8879
37800	34.8925	34.8958	28.2287	21.2623	34.8958	33.0542	34.0413	33.7887	33.569	33.4253	26.4362	26.2084	34.8954	34.9008	34.8849
37830	34.8945	34.8978	28.2297	21.2613	34.8948	33.0552	34.0413	33.7907	33.569	33.4253	26.4342	26.2084	34.8974	34.8998	34.8859
37860	34.8955	34.8958	28.2297	21.2533	34.8938	33.0542	34.0413	33.7907	33.571	33.4263	26.4352	26.2084	34.8954	34.8988	34.8839
37890	34.8925	34.8948	28.2287	21.2643	34.8948	33.0532	34.0413	33.7887	33.57	33.4243	26.4352	26.2094	34.8974	34.8978	34.8889
37920	34.8955	34.8958	28.2287	21.2533	34.8958	33.0542	34.0423	33.7907	33.57	33.4273	26.4352	26.2104	34.8954	34.9018	34.8829
37950	34.8955	34.8958	28.2297	21.2433	34.8918	33.0532	34.0423	33.7897	33.568	33.4283	26.4382	26.2074	34.8954	34.8998	34.8839
37980	34.8935	34.8958	28.2297	21.2383	34.8918	33.0552	34.0413	33.7887	33.57	33.4273	26.4382	26.2094	34.8934	34.8968	34.8819
38010	34.8955	34.8928	28.2307	21.2553	34.8918	33.0542	34.0443	33.7907	33.569	33.4263	26.4372	26.2084	34.8974	34.8958	34.8859
38040	34.8935	34.8968	28.2297	21.2743	34.8938	33.0522	34.0423	33.7897	33.572	33.4273	26.4382	26.2084	34.8974	34.9008	34.8849
38070	34.8955	34.8908	28.2307	21.2763	34.8928	33.0532	34.0423	33.7897	33.569	33.4273	26.4372	26.2084	34.8964	34.9008	34.8829
38100	34.8935	34.8968	28.2317	21.2793	34.8918	33.0532	34.0403	33.7897	33.571	33.4263	26.4362	26.2094	34.8954	34.8978	34.8859
38130	34.8935	34.8928	28.2297	21.2863	34.8948	33.0512	34.0423	33.7897	33.57	33.4283	26.4372	26.2094	34.8934	34.9018	34.8849
38160	34.8955	34.8938	28.2297	21.2643	34.8918	33.0522	34.0413	33.7887	33.57	33.4273	26.4372	26.2084	34.8914	34.8988	34.8839
38190	34.8955	34.8938	28.2287	21.2743	34.8918	33.0522	34.0413	33.7887	33.571	33.4253	26.4382	26.2104	34.8944	34.8968	34.8839
38220	34.8915	34.8948	28.2307	21.2833	34.8948	33.0532	34.0433	33.7917	33.571	33.4283	26.4382	26.2094	34.8954	34.8948	34.8889
38250	34.8955	34.8948	28.2297	21.2813	34.8948	33.0512	34.0433	33.7887	33.57	33.4273	26.4382	26.2094	34.8954	34.8968	34.8889
38280	34.8965	34.8958	28.2307	21.2673	34.8918	33.0522	34.0403	33.7857	33.57	33.4263	26.4372	26.2094	34.8944	34.8928	34.8859
38310	34.8945	34.8938	28.2317	21.2623	34.8928	33.0532	34.0433	33.7907	33.569	33.4273	26.4362	26.2084	34.8964	34.9008	34.8879
38340	34.8945	34.8938	28.2297	21.2453	34.8948	33.0492	34.0443	33.7917	33.569	33.4293	26.4372	26.2094	34.8974	34.8998	34.8869
38370	34.8965	34.8958	28.2307	21.2383	34.8918	33.0512	34.0413	33.7887	33.572	33.4253	26.4382	26.2114	34.8974	34.8968	34.8859
38400	34.8965	34.8958	28.2307	21.2393	34.8908	33.0512	34.0413	33.7897	33.57	33.4283	26.4372	26.2104	34.8954	34.8958	34.8839
38430	34.8965	34.8948	28.2297	21.2293	34.8968	33.0492	34.0413	33.7867	33.572	33.4273	26.4372	26.2084	34.8964	34.9008	34.8849
38460	34.8945	34.8938	28.2317	21.2423	34.8938	33.0492	34.0423	33.7897	33.57	33.4273	26.4372	26.2094	34.8974	34.9018	34.8859
38490	34.8955	34.8958	28.2307	21.2773	34.8878	33.0492	34.0443	33.7887	33.572	33.4273	26.4392	26.2104	34.8914	34.8978	34.8829
38520	34.8945	34.8898	28.2307	21.2553	34.8918	33.0482	34.0433	33.7907	33.57	33.4273	26.4372	26.2094	34.8944	34.8998	34.8829
38550	34.8955	34.8948	28.2297	21.2623	34.8908	33.0472	34.0433	33.7917	33.57	33.4273	26.4372	26.2114	34.8944	34.8988	34.8819
38580	34.8945	34.8918	28.2317	21.2403	34.8928	33.0512	34.0413	33.7887	33.571	33.4283	26.4382	26.2094	34.8924	34.8958	34.8849
38610	34.8955	34.8948	28.2307	21.2413	34.8918	33.0482	34.0433	33.7887	33.569	33.4283	26.4362	26.2104	34.8934	34.8958	34.8799
38640	34.8925	34.8928	28.2297	21.2253	34.8918	33.0482	34.0413	33.7877	33.571	33.4273	26.4382	26.2114	34.8944	34.8998	34.8829
38670	34.8925	34.8918	28.2297	21.2133	34.8918	33.0472	34.0433	33.7897	33.569	33.4283	26.4382	26.2114	34.8934	34.8968	34.8869
38700	34.8945	34.8948	28.2307	21.2173	34.8968	33.0482	34.0423	33.7917	33.57	33.4273	26.4382	26.2114	34.8934	34.8988	34.8839
38730	34.8915	34.8938	28.2307	21.2323	34.8888	33.0462	34.0413	33.7907	33.57	33.4253	26.4382	26.2084	34.8974	34.8978	34.8829
38760	34.8935	34.8918	28.2307	21.2373	34.8918	33.0452	34.0413	33.7887	33.571	33.4273	26.4372	26.2094	34.8924	34.8978	34.8869
38790	34.8955	34.8938	28.2307	21.2553	34.8918	33.0442	34.0443	33.7907	33.569	33.4283	26.4382	26.2084	34.8914	34.8988	34.8819
38820	34.8945	34.8938	28.2297	21.2423	34.8918	33.0472	34.0453	33.7887	33.572	33.4293	26.4352	26.2114	34.8904	34.8998	34.8869
38850	34.8965	34.8938	28.2307	21.2383	34.8918	33.0462	34.0433	33.7917	33.57	33.4273	26.4382	26.2124	34.8954	34.9008	34.8859
38880	34.8965	34.8968	28.2317	21.2413	34.8938	33.0462	34.0423	33.7917	33.571	33.4313	26.4392	26.2104	34.8954	34.8978	34.8859
38910	34.8935	34.8928	28.2317	21.2543	34.8948	33.0472	34.0453	33.7867	33.57	33.4273	26.4412	26.2114	34.8924	34.8988	34.8889
38940	34.8955	34.8948	28.2327	21.2553	34.8958	33.0442	34.0443	33.7887	33.57	33.4293	26.4372	26.2114	34.8994	34.8978	34.8889
38970	34.8925	34.8938	28.2307	21.2463	34.8948	33.0452	34.0443	33.7887	33.571	33.4273	26.4382	26.2124	34.8954	34.9008	34.8819
39000	34.8955	34.8958	28.2327	21.2323	34.8888	33.0442	34.0433	33.7897	33.571	33.4293	26.4372	26.2104	34.8954	34.8978	34.8829
39030	34.8945	34.8958	28.2317	21.2483	34.8928	33.0442	34.0433	33.7917	33.572	33.4283	26.4362	26.2124	34.8944	34.8968	34.8849
39060	34.8945	34.8938	28.2307	21.2663	34.8948	33.0462	34.0443	33.7897	33.571	33.4293	26.4372	26.2114	34.8964	34.8988	34.8879
39090	34.8945	34.8948	28.2327	21.2643	34.8928	33.0442	34.0433	33.7907	33.571	33.4293	26.4382	26.2114	34.8954	34.8988	34.8839
39120	34.8955	34.8918	28.2307	21.2453	34.8898	33.0462	34.0433	33.7907	33.572	33.4283	26.4392	26.2124	34.8934	34.8968	34.8849
39150	34.8955	34.8918	28.2327	21.2393	34.8948	33.0452	34.0443	33.7877	33.571	33.4303	26.4392	26.2124	34.8934	34.8988	34.8869
39180	34.8955	34.8948	28.2327	21.2413	34.8928	33.0442	34.0443	33.7897	33.572	33.4283	26.4402	26.2114	34.8944	34.8978	34.8859
39210	34.8945	34.8968	28.2307	21.2493	34.8948	33.0432	34.0433	33.7897	33.571	33.4293	26.4382	26.2124	34.8974	34.8998	34.8849
39240	34.8935	34.8918	28.2327	21.2693	34.8948	33.0432	34.0433	33.7887	33.571	33.4303	26.4382	26.2124	34.8944	34.8998	34.8879
39270	34.8955	34.8938	28.2327	21.2573	34.8928	33.0462	34.0423	33.7887	33.572	33.4293	26.4402	26.2114	34.8954	34.8998	34.8849
39300	34.8935	34.8938	28.2337	21.2293	34.8948	33.0442	34.0433	33.7887	33.572	33.4293	26.4392	26.2124	34.8964	34.9008	34.8849
39330	34.8945	34.8958	28.2327	21.2263	34.8928	33.0452	34.0433	33.7887	33.571	33.4293	26.4392	26.2124	34.8944	34.8968	34.8859
39360	34.8925	34.8928	28.2327	21.2263	34.8918	33.0432	34.0433	33.7897	33.57	33.4283	26.4392	26.2104	34.8944	34.8988	34.8839
39390	34.8915	34.8938	28.2307	21.2243	34.8948	33.0432	34.0433	33.7887	33.571	33.4283	26.4412	26.2134	34.8944	34.8968	34.8839
39420	34.8935	34.8938	28.2307	21.2303	34.8898	33.0432	34.0443	33.7897	33.572	33.4303	26.4412	26.2124	34.8914	34.8968	34.8809
39450	34.8935	34.8938	28.2307	21.2403	34.8888	33.0432	34.0443	33.7887	33.571	33.4273	26.4392	26.2114	34.8944	34.8998	34.8839
39480	34.8935	34.8968	28.2307	21.2603	34.8908	33.0422	34.0433	33.7877	33.573	33.4283	26.4382	26.2114	34.8954	34.8968	34.8819
39510	34.8915	34.8928	28.2337	21.2593	34.8908	33.0442	34.0453	33.7877	33.573	33.4273	26.4392	26.2114	34.8954	34.8988	34.8839
39540	34.8935	34.8918	28.2337	21.2353	34.8938	33.0432	34.0423	33.7907	33.572	33.4293	26.4392	26.2134	34.8914	34.8958	34.8789
39570	34.8915	34.8908	28.2317	21.2173	34.8878	33.0422	34.0433	33.7877	33.574	33.4283	26.4392	26.2114	34.8934	34.8998	34.8809
39600	34.8935	34.8918	28.2337	21.2433	34.8928	33.0422	34.0443	33.7877	33.572	33.4293	26.4402	26.2144	34.8934	34.8958	34.8829
39630	34.8925	34.8928	28.2317	21.2513	34.8878	33.0402	34.0433	33.7867	33.571	33.4323	26.4392	26.2104	34.8924	34.8958	34.8819
39660	34.8925	34.8918	28.2337	21.2373	34.8918	33.0432	34.0443	33.7907	33.571	33.4283	26.4392	26.2134	34.8894	34.8928	34.8819
39690	34.8905	34.8928	28.2327	21.2603	34.8928	33.0432	34.0443	33.7877	33.573	33.4303	26.4392	26.2124	34.8914	34.8978	34.8849
39720	34.8955	34.8938	28.2327	21.2683	34.8938	33.0402	34.0453	33.7877	33.571	33.4303	26.4372	26.2114	34.8904	34.8988	34.8839
39750	34.8915	34.8928	28.2317	21.2453	34.8898	33.0412	34.0443	33.7877	33.574	33.4293	26.4392	26.2124	34.8924	34.8968	34.8839
39780	34.8905	34.8938	28.2317	21.2533	34.8868	33.0392	34.0463	33.7887	33.574	33.4303	26.4372	26.2134	34.8914	34.8958	34.8869
39810	34.8925	34.8908	28.2337	21.2563	34.8928	33.0382	34.0423	33.7907	33.572	33.4303	26.4392	26.2124	34.8944	34.8988	34.8829
39840	34.8955	34.8928	28.2317	21.2623	34.8898	33.0392	34.0453	33.7887	33.572	33.4293	26.4382	26.2114	34.8924	34.8958	34.8829
39870	34.8915	34.8898	28.2337	21.2383	34.8908	33.0372	34.0433	33.7877	33.571	33.4293	26.4402	26.2134	34.8934	34.8968	34.8819
39900	34.8925	34.8928	28.2297	21.2403	34.8918	33.0382	34.0433	33.7887	33.572	33.4303	26.4392	26.2134	34.8934	34.8988	34.8829
39930	34.8925	34.8908	28.2337	21.2353	34.8908	33.0392	34.0453	33.7897	33.57	33.4293	26.4392	26.2124	34.8934	34.8928	34.8819
39960	34.8915	34.8898	28.2337	21.2303	34.8908	33.0382	34.0443	33.7877	33.572	33.4293	26.4382	26.2114	34.8924	34.8948	34.8819
39990	34.8905	34.8908	28.2327	21.2363	34.8878	33.0372	34.0433	33.7887	33.571	33.4303	26.4392	26.2154	34.8944	34.8968	34.8839
40020	34.8925	34.8928	28.2327	21.2523	34.8918	33.0352	34.0453	33.7887	33.572	33.4313	26.4402	26.2154	34.8904	34.8958	34.8809
40050	34.8915	34.8918	28.2327	21.2473	34.8898	33.0372	34.0443	33.7877	33.573	33.4313	26.4422	26.2144	34.8954	34.8958	34.8799
40080	34.8905	34.8898	28.2337	21.2573	34.8878	33.0362	34.0423	33.7857	33.571	33.4293	26.4392	26.2144	34.8924	34.8958	34.8799
40110	34.8925	34.8918	28.2327	21.2603	34.8928	33.0362	34.0443	33.7887	33.572	33.4303	26.4392	26.2134	34.8924	34.8968	34.8809
40140	34.8925	34.8918	28.2327	21.2533	34.8868	33.0372	34.0453	33.7887	33.571	33.4313	26.4392	26.2134	34.8914	34.8948	34.8799
40170	34.8935	34.8928	28.2327	21.2473	34.8898	33.0372	34.0433	33.7857	33.572	33.4283	26.4392	26.2124	34.8914	34.8948	34.8819
40200	34.8935	34.8898	28.2317	21.2593	34.8918	33.0352	34.0433	33.7867	33.572	33.4313	26.4392	26.2154	34.8914	34.8958	34.8809
40230	34.8945	34.8918	28.2317	21.2413	34.8888	33.0352	34.0463	33.7897	33.573	33.4303	26.4392	26.2134	34.8904	34.8948	34.8809
40260	34.8945	34.8948	28.2337	21.2533	34.8878	33.0382	34.0443	33.7897	33.571	33.4303	26.4402	26.2144	34.8904	34.8948	34.8839
40290	34.8945	34.8908	28.2337	21.2553	34.8888	33.0352	34.0443	33.7887	33.572	33.4323	26.4412	26.2154	34.8954	34.8928	34.8839
40320	34.8915	34.8898	28.2327	21.2563	34.8918	33.0352	34.0453	33.7877	33.572	33.4303	26.4392	26.2134	34.8944	34.8988	34.8809
40350	34.8935	34.8908	28.2337	21.2353	34.8888	33.0342	34.0433	33.7887	33.572	33.4293	26.4402	26.2124	34.8924	34.8988	34.8839
40380	34.8915	34.8908	28.2327	21.2173	34.8878	33.0352	34.0423	33.7887	33.572	33.4313	26.4402	26.2134	34.8934	34.8968	34.8829
40410	34.8925	34.8928	28.2357	21.2113	34.8898	33.0352	34.0443	33.7887	33.572	33.4293	26.4412	26.2124	34.8914	34.8948	34.8829
40440	34.8915	34.8928	28.2347	21.2073	34.8868	33.0342	34.0433	33.7887	33.573	33.4293	26.4392	26.2144	34.8904	34.8968	34.8829
40470	34.8925	34.8938	28.2337	21.2503	34.8908	33.0332	34.0473	33.7867	33.573	33.4323	26.4402	26.2154	34.8924	34.8998	34.8839
40500	34.8955	34.8908	28.2337	21.2453	34.8938	33.0342	34.0443	33.7867	33.574	33.4313	26.4412	26.2144	34.8914	34.8988	34.8849
40530	34.8925	34.8958	28.2347	21.2383	34.8888	33.0302	34.0433	33.7857	33.573	33.4323	26.4412	26.2144	34.8934	34.8968	34.8849
40560	34.8945	34.8938	28.2337	21.2273	34.8918	33.0322	34.0423	33.7887	33.573	33.4313	26.4392	26.2124	34.8964	34.8968	34.8819
40590	34.8925	34.8928	28.2327	21.2723	34.8928	33.0322	34.0433	33.7887	33.573	33.4303	26.4392	26.2144	34.8924	34.8968	34.8859
40620	34.8925	34.8918	28.2347	21.2503	34.8878	33.0322	34.0453	33.7857	33.573	33.4333	26.4402	26.2154	34.8944	34.9008	34.8829
40650	34.8945	34.8928	28.2337	21.2513	34.8928	33.0332	34.0443	33.7857	33.572	33.4313	26.4402	26.2154	34.8934	34.8978	34.8779
40680	34.8945	34.8988	28.2337	21.2603	34.8928	33.0302	34.0453	33.7867	33.572	33.4323	26.4412	26.2134	34.8944	34.8948	34.8849
40710	34.8945	34.8938	28.2347	21.2433	34.8918	33.0312	34.0443	33.7867	33.571	33.4313	26.4392	26.2144	34.8934	34.8968	34.8849
40740	34.8945	34.8938	28.2347	21.2423	34.8948	33.0302	34.0423	33.7847	33.571	33.4313	26.4402	26.2154	34.8934	34.8978	34.8799
40770	34.8955	34.8958	28.2327	21.2243	34.8898	33.0302	34.0443	33.7857	33.572	33.4303	26.4402	26.2154	34.8924	34.8948	34.8839
40800	34.8955	34.8948	28.2357	21.2433	34.8938	33.0302	34.0443	33.7867	33.573	33.4323	26.4392	26.2134	34.8994	34.8988	34.8839
40830	34.8935	34.8928	28.2347	21.2263	34.8948	33.0272	34.0443	33.7837	33.572	33.4313	26.4412	26.2134	34.8954	34.8998	34.8849
40860	34.8925	34.8938	28.2337	21.2323	34.8928	33.0302	34.0433	33.7867	33.571	33.4313	26.4392	26.2154	34.8934	34.8978	34.8799
40890	34.8935	34.8928	28.2337	21.2593	34.8928	33.0272	34.0443	33.7867	33.571	33.4313	26.4402	26.2164	34.8934	34.8998	34.8829
40920	34.8935	34.8938	28.2327	21.2553	34.8938	33.0262	34.0453	33.7877	33.571	33.4323	26.4412	26.2154	34.8984	34.8988	34.8869
40950	34.8935	34.8938	28.2327	21.2353	34.8948	33.0272	34.0443	33.7857	33.571	33.4313	26.4422	26.2134	34.8954	34.8988	34.8849
40980	34.8915	34.8898	28.2347	21.2583	34.8908	33.0262	34.0453	33.7887	33.572	33.4293	26.4422	26.2154	34.8914	34.8988	34.8849
41010	34.8955	34.8948	28.2347	21.2573	34.8918	33.0272	34.0433	33.7867	33.574	33.4323	26.4412	26.2154	34.8964	34.8988	34.8839
41040	34.8925	34.8918	28.2327	21.2663	34.8948	33.0262	34.0463	33.7877	33.572	33.4313	26.4402	26.2154	34.8964	34.8988	34.8849
41070	34.8925	34.8938	28.2337	21.2603	34.8888	33.0262	34.0443	33.7837	33.572	33.4313	26.4432	26.2154	34.8934	34.8948	34.8839
41100	34.8945	34.8928	28.2337	21.2593	34.8888	33.0272	34.0433	33.7857	33.572	33.4313	26.4402	26.2174	34.8954	34.8958	34.8839
41130	34.8915	34.8918	28.2357	21.2643	34.8918	33.0252	34.0453	33.7857	33.573	33.4313	26.4422	26.2154	34.8944	34.8968	34.8819
41160	34.8955	34.8918	28.2347	21.2523	34.8918	33.0272	34.0443	33.7877	33.572	33.4323	26.4432	26.2144	34.8964	34.8978	34.8819
41190	34.8925	34.8908	28.2347	21.2693	34.8918	33.0252	34.0443	33.7867	33.572	33.4313	26.4412	26.2144	34.8964	34.8978	34.8829
41220	34.8925	34.8918	28.2347	21.2613	34.8898	33.0252	34.0423	33.7857	33.573	33.4313	26.4412	26.2134	34.8914	34.8988	34.8829
41250	34.8915	34.8908	28.2347	21.2553	34.8908	33.0272	34.0433	33.7857	33.573	33.4293	26.4402	26.2154	34.8904	34.8928	34.8829
41280	34.8905	34.8898	28.2337	21.2453	34.8908	33.0262	34.0443	33.7857	33.573	33.4303	26.4412	26.2154	34.8934	34.8958	34.8839
41310	34.8945	34.8938	28.2357	21.2433	34.8908	33.0272	34.0443	33.7887	33.572	33.4303	26.4422	26.2144	34.8934	34.8988	34.8809
41340	34.8915	34.8938	28.2357	21.2433	34.8898	33.0262	34.0453	33.7867	33.572	33.4323	26.4422	26.2134	34.8954	34.8988	34.8829
41370	34.8935	34.8928	28.2347	21.2483	34.8898	33.0252	34.0443	33.7867	33.572	33.4323	26.4422	26.2154	34.8934	34.8958	34.8819
41400	34.8955	34.8938	28.2357	21.2533	34.8908	33.0282	34.0443	33.7847	33.573	33.4313	26.4422	26.2164	34.8944	34.8998	34.8819
41430	34.8915	34.8918	28.2347	21.2523	34.8898	33.0272	34.0443	33.7877	33.57	33.4333	26.4422	26.2174	34.8934	34.8988	34.8829
41460	34.8915	34.8938	28.2357	21.2883	34.8938	33.0262	34.0463	33.7877	33.573	33.4313	26.4402	26.2154	34.8954	34.8968	34.8849
41490	34.8935	34.8908	28.2337	21.3103	34.8948	33.0272	34.0423	33.7867	33.573	33.4313	26.4442	26.2154	34.8954	34.8938	34.8859
41520	34.8975	34.8948	28.2327	21.3253	34.8948	33.0252	34.0433	33.7837	33.573	33.4313	26.4422	26.2164	34.8944	34.8988	34.8849
41550	34.8945	34.8918	28.2357	21.3093	34.8898	33.0252	34.0433	33.7847	33.574	33.4303	26.4422	26.2164	34.8924	34.8948	34.8839
41580	34.8925	34.8918	28.2357	21.2753	34.8928	33.0252	34.0443	33.7877	33.572	33.4323	26.4432	26.2154	34.8944	34.8968	34.8819
41610	34.8905	34.8948	28.2347	21.2753	34.8928	33.0272	34.0413	33.7857	33.572	33.4303	26.4402	26.2174	34.8944	34.8958	34.8829
41640	34.8935	34.8938	28.2347	21.2673	34.8858	33.0252	34.0463	33.7867	33.574	33.4323	26.4412	26.2154	34.8944	34.8988	34.8839
41670	34.8935	34.8948	28.2347	21.2803	34.8908	33.0252	34.0453	33.7857	33.572	33.4313	26.4412	26.2144	34.8934	34.8968	34.8829
41700	34.8945	34.8928	28.2347	21.2643	34.8878	33.0252	34.0423	33.7857	33.573	33.4343	26.4412	26.2164	34.8924	34.8948	34.8859
41730	34.8965	34.8968	28.2337	21.2603	34.8918	33.0242	34.0443	33.7857	33.572	33.4323	26.4402	26.2164	34.8984	34.8988	34.8859
41760	34.8925	34.8938	28.2357	21.2563	34.8918	33.0242	34.0433	33.7857	33.572	33.4313	26.4392	26.2164	34.8974	34.9008	34.8829
41790	34.8955	34.8968	28.2337	21.2843	34.8928	33.0222	34.0453	33.7857	33.572	33.4323	26.4402	26.2164	34.8944	34.8988	34.8869
41820	34.8955	34.8938	28.2347	21.2953	34.8888	33.0242	34.0443	33.7847	33.572	33.4313	26.4392	26.2174	34.8954	34.8968	34.8849
41850	34.8935	34.8958	28.2367	21.2793	34.8948	33.0232	34.0443	33.7857	33.572	33.4323	26.4392	26.2154	34.8974	34.8968	34.8849
41880	34.8925	34.8938	28.2357	21.2923	34.8938	33.0232	34.0433	33.7867	33.573	33.4303	26.4412	26.2144	34.8934	34.9008	34.8829
41910	34.8935	34.8948	28.2357	21.2873	34.8908	33.0222	34.0433	33.7857	33.574	33.4313	26.4402	26.2184	34.8964	34.8998	34.8829
41940	34.8945	34.8928	28.2347	21.3103	34.8938	33.0222	34.0453	33.7857	33.574	33.4323	26.4412	26.2164	34.8904	34.8988	34.8869
41970	34.8945	34.8968	28.2367	21.2883	34.8878	33.0222	34.0433	33.7857	33.571	33.4303	26.4402	26.2154	34.8944	34.8978	34.8849
42000	34.8935	34.8938	28.2337	21.2663	34.8928	33.0232	34.0433	33.7867	33.573	33.4303	26.4412	26.2174	34.8954	34.8988	34.8869
42030	34.8975	34.8968	28.2347	21.2553	34.8938	33.0222	34.0423	33.7857	33.573	33.4313	26.4392	26.2154	34.8934	34.8968	34.8859
42060	34.8925	34.8948	28.2367	21.2453	34.8928	33.0232	34.0433	33.7837	33.573	33.4293	26.4432	26.2154	34.8974	34.9018	34.8859
42090	34.8935	34.8948	28.2377	21.2643	34.8938	33.0212	34.0443	33.7827	33.572	33.4293	26.4402	26.2154	34.8944	34.8998	34.8829
42120	34.8915	34.8918	28.2367	21.2723	34.8938	33.0212	34.0433	33.7857	33.571	33.4343	26.4392	26.2174	34.8944	34.8988	34.8859
42150	34.8935	34.8898	28.2367	21.2553	34.8908	33.0202	34.0443	33.7857	33.573	33.4293	26.4412	26.2184	34.8934	34.8998	34.8859
42180	34.8925	34.8918	28.2357	21.2953	34.8918	33.0222	34.0413	33.7857	33.575	33.4323	26.4402	26.2174	34.8934	34.8968	34.8829
42210	34.8915	34.8958	28.2347	21.2733	34.8898	33.0212	34.0423	33.7867	33.572	33.4313	26.4412	26.2174	34.8954	34.8968	34.8809
42240	34.8915	34.8918	28.2357	21.2703	34.8918	33.0212	34.0433	33.7867	33.573	33.4313	26.4412	26.2134	34.8974	34.8948	34.8829
42270	34.8925	34.8938	28.2357	21.2593	34.8918	33.0212	34.0443	33.7837	33.574	33.4323	26.4422	26.2154	34.8894	34.8958	34.8839
42300	34.8945	34.8918	28.2357	21.2623	34.8928	33.0202	34.0453	33.7847	33.572	33.4313	26.4402	26.2164	34.8934	34.8948	34.8819
42330	34.8945	34.8938	28.2357	21.2803	34.8908	33.0202	34.0443	33.7857	33.574	33.4323	26.4372	26.2174	34.8984	34.8988	34.8849
42360	34.8925	34.8928	28.2367	21.2543	34.8908	33.0202	34.0453	33.7837	33.573	33.4303	26.4392	26.2164	34.8954	34.8978	34.8859
42390	34.8915	34.8928	28.2357	21.2473	34.8918	33.0192	34.0443	33.7857	33.573	33.4323	26.4422	26.2164	34.8934	34.8958	34.8829
42420	34.8905	34.8928	28.2347	21.2713	34.8898	33.0192	34.0443	33.7847	33.573	33.4303	26.4422	26.2184	34.8914	34.8958	34.8869
42450	34.8945	34.8898	28.2357	21.2703	34.8918	33.0212	34.0443	33.7867	33.572	33.4333	26.4432	26.2184	34.8954	34.8968	34.8819
42480	34.8925	34.8918	28.2367	21.2683	34.8878	33.0192	34.0453	33.7837	33.573	33.4343	26.4432	26.2184	34.8934	34.8968	34.8819
42510	34.8905	34.8918	28.2357	21.2663	34.8888	33.0182	34.0453	33.7847	33.574	33.4343	26.4412	26.2174	34.8944	34.8968	34.8819
42540	34.8925	34.8888	28.2367	21.2743	34.8908	33.0182	34.0453	33.7837	33.571	33.4333	26.4392	26.2154	34.8924	34.8978	34.8819
42570	34.8905	34.8898	28.2357	21.2723	34.8898	33.0192	34.0453	33.7857	33.572	33.4323	26.4402	26.2184	34.8934	34.8948	34.8819
42600	34.8905	34.8918	28.2367	21.2793	34.8928	33.0182	34.0433	33.7837	33.574	33.4313	26.4422	26.2164	34.8924	34.8968	34.8829
42630	34.8895	34.8918	28.2357	21.2553	34.8918	33.0182	34.0463	33.7867	33.574	33.4323	26.4402	26.2194	34.8914	34.8948	34.8809
42660	34.8935	34.8928	28.2377	21.2753	34.8878	33.0162	34.0443	33.7857	33.572	33.4333	26.4422	26.2164	34.8924	34.8968	34.8819
42690	34.8905	34.8898	28.2347	21.2743	34.8858	33.0162	34.0453	33.7867	33.574	33.4333	26.4412	26.2154	34.8914	34.8918	34.8829
42720	34.8905	34.8918	28.2357	21.2723	34.8888	33.0162	34.0443	33.7877	33.574	33.4323	26.4422	26.2174	34.8934	34.8958	34.8809
42750	34.8935	34.8908	28.2357	21.2723	34.8918	33.0162	34.0433	33.7847	33.574	33.4323	26.4422	26.2184	34.8934	34.8968	34.8829
42780	34.8895	34.8908	28.2367	21.2973	34.8898	33.0162	34.0433	33.7867	33.573	33.4333	26.4422	26.2164	34.8934	34.9008	34.8809
42810	34.8925	34.8948	28.2357	21.3013	34.8928	33.0152	34.0463	33.7857	33.572	33.4333	26.4432	26.2184	34.8924	34.8948	34.8829
42840	34.8905	34.8918	28.2367	21.2833	34.8908	33.0132	34.0433	33.7867	33.573	33.4353	26.4412	26.2174	34.8954	34.8978	34.8839
42870	34.8915	34.8908	28.2337	21.2723	34.8908	33.0162	34.0453	33.7847	33.573	33.4343	26.4422	26.2154	34.8954	34.8998	34.8839
42900	34.8935	34.8898	28.2347	21.2793	34.8898	33.0142	34.0463	33.7857	33.573	33.4333	26.4412	26.2184	34.8934	34.8968	34.8849
42930	34.8925	34.8908	28.2367	21.2683	34.8938	33.0162	34.0443	33.7887	33.573	33.4323	26.4442	26.2184	34.8964	34.8958	34.8809
42960	34.8925	34.8938	28.2367	21.2453	34.8908	33.0152	34.0453	33.7867	33.574	33.4333	26.4422	26.2184	34.8914	34.8988	34.8809
42990	34.8915	34.8908	28.2377	21.2323	34.8938	33.0142	34.0423	33.7857	33.572	33.4333	26.4412	26.2154	34.8934	34.8988	34.8849
43020	34.8955	34.8938	28.2367	21.2533	34.8898	33.0142	34.0433	33.7857	33.574	33.4343	26.4412	26.2194	34.8914	34.8988	34.8829
43050	34.8915	34.8938	28.2357	21.2813	34.8908	33.0142	34.0463	33.7867	33.574	33.4343	26.4412	26.2174	34.8954	34.8988	34.8849
43080	34.8925	34.8908	28.2367	21.2683	34.8898	33.0162	34.0443	33.7837	33.573	33.4323	26.4422	26.2174	34.8954	34.8968	34.8819
43110	34.8935	34.8958	28.2357	21.2663	34.8898	33.0132	34.0463	33.7867	33.574	33.4323	26.4412	26.2184	34.8934	34.8968	34.8839
43140	34.8925	34.8918	28.2377	21.2623	34.8938	33.0132	34.0443	33.7827	33.574	33.4343	26.4432	26.2174	34.8934	34.8978	34.8829
43170	34.8945	34.8938	28.2357	21.2523	34.8928	33.0132	34.0453	33.7847	33.576	33.4333	26.4422	26.2174	34.8934	34.8978	34.8849
43200	34.8905	34.8908	28.2357	21.2543	34.8918	33.0132	34.0443	33.7857	33.573	33.4333	26.4412	26.2164	34.8914	34.8998	34.8839
43230	34.8905	34.8908	28.2367	21.2473	34.8918	33.0142	34.0433	33.7857	33.571	33.4333	26.4412	26.2164	34.8904	34.8978	34.8849
43260	34.8925	34.8918	28.2357	21.2333	34.8908	33.0112	34.0423	33.7877	33.572	33.4333	26.4402	26.2194	34.8944	34.8968	34.8839
43290	34.8945	34.8938	28.2347	21.2223	34.8908	33.0122	34.0443	33.7837	33.573	33.4343	26.4422	26.2184	34.8924	34.8958	34.8869
43320	34.8935	34.8958	28.2347	21.2263	34.8918	33.0112	34.0433	33.7847	33.572	33.4353	26.4412	26.2174	34.8964	34.8968	34.8829
43350	34.8955	34.8968	28.2357	21.2203	34.8898	33.0122	34.0443	33.7847	33.574	33.4343	26.4422	26.2174	34.8964	34.9008	34.8849
43380	34.8915	34.8938	28.2377	21.2483	34.8928	33.0102	34.0433	33.7847	33.574	33.4343	26.4422	26.2174	34.8934	34.8978	34.8839
43410	34.8955	34.8938	28.2347	21.2513	34.8918	33.0132	34.0443	33.7817	33.574	33.4343	26.4422	26.2184	34.8934	34.9008	34.8839
43440	34.8935	34.8938	28.2367	21.2493	34.8908	33.0132	34.0433	33.7877	33.574	33.4333	26.4412	26.2194	34.8924	34.8958	34.8829
43470	34.8945	34.8938	28.2367	21.2533	34.8928	33.0102	34.0433	33.7847	33.572	33.4343	26.4422	26.2164	34.8954	34.8958	34.8849
43500	34.8935	34.8938	28.2357	21.2563	34.8908	33.0082	34.0443	33.7857	33.571	33.4353	26.4432	26.2184	34.8934	34.8968	34.8829
43530	34.8935	34.8908	28.2357	21.2533	34.8948	33.0112	34.0433	33.7857	33.574	33.4333	26.4432	26.2164	34.8944	34.8988	34.8829
43560	34.8955	34.8968	28.2357	21.2603	34.8958	33.0132	34.0453	33.7847	33.572	33.4343	26.4432	26.2194	34.8954	34.8998	34.8829
43590	34.8935	34.8938	28.2367	21.2433	34.8898	33.0112	34.0433	33.7857	33.572	33.4343	26.4402	26.2184	34.8974	34.8968	34.8859
43620	34.8955	34.8928	28.2367	21.2683	34.8898	33.0102	34.0443	33.7837	33.576	33.4333	26.4432	26.2184	34.8964	34.8998	34.8809
43650	34.8925	34.8908	28.2357	21.2763	34.8918	33.0082	34.0463	33.7857	33.572	33.4343	26.4422	26.2164	34.8974	34.8988	34.8839
43680	34.8935	34.8928	28.2367	21.2783	34.8918	33.0092	34.0473	33.7877	33.574	33.4333	26.4412	26.2174	34.8934	34.8958	34.8869
43710	34.8945	34.8928	28.2357	21.2573	34.8908	33.0092	34.0453	33.7847	33.573	33.4323	26.4412	26.2164	34.8944	34.8978	34.8839
43740	34.8925	34.8918	28.2357	21.2663	34.8908	33.0072	34.0453	33.7857	33.572	33.4343	26.4422	26.2184	34.8944	34.8978	34.8829
43770	34.8945	34.8928	28.2357	21.2673	34.8928	33.0082	34.0443	33.7867	33.574	33.4343	26.4412	26.2154	34.8954	34.9008	34.8819
43800	34.8925	34.8918	28.2347	21.2413	34.8928	33.0082	34.0433	33.7847	33.574	33.4323	26.4432	26.2184	34.8954	34.8968	34.8809
43830	34.8945	34.8958	28.2377	21.2433	34.8938	33.0072	34.0443	33.7867	33.573	33.4323	26.4422	26.2174	34.8954	34.8988	34.8809
43860	34.8925	34.8948	28.2347	21.2493	34.8918	33.0102	34.0433	33.7857	33.573	33.4333	26.4422	26.2184	34.8924	34.8958	34.8789
43890	34.8915	34.8918	28.2357	21.2393	34.8928	33.0062	34.0433	33.7837	33.574	33.4353	26.4412	26.2174	34.8954	34.8958	34.8829
43920	34.8945	34.8938	28.2357	21.2723	34.8878	33.0052	34.0433	33.7847	33.573	33.4353	26.4432	26.2164	34.8914	34.8958	34.8869
43950	34.8935	34.8928	28.2367	21.2733	34.8878	33.0082	34.0443	33.7837	33.574	33.4363	26.4402	26.2184	34.8924	34.8948	34.8849
43980	34.8955	34.8938	28.2357	21.2583	34.8888	33.0062	34.0453	33.7847	33.574	33.4343	26.4422	26.2204	34.8954	34.8978	34.8849
44010	34.8915	34.8898	28.2357	21.2503	34.8908	33.0062	34.0443	33.7847	33.573	33.4353	26.4412	26.2174	34.8924	34.8958	34.8849
44040	34.8925	34.8898	28.2347	21.2493	34.8898	33.0062	34.0433	33.7847	33.571	33.4333	26.4412	26.2174	34.8924	34.8968	34.8809
44070	34.8925	34.8918	28.2377	21.2493	34.8918	33.0042	34.0453	33.7857	33.573	33.4333	26.4422	26.2194	34.8954	34.8948	34.8839
44100	34.8925	34.8908	28.2347	21.2563	34.8878	33.0022	34.0453	33.7857	33.574	33.4353	26.4412	26.2184	34.8934	34.8918	34.8809
44130	34.8925	34.8918	28.2357	21.2573	34.8918	33.0032	34.0453	33.7837	33.572	33.4343	26.4412	26.2204	34.8964	34.8988	34.8849
44160	34.8905	34.8928	28.2357	21.2633	34.8898	33.0022	34.0443	33.7837	33.574	33.4353	26.4412	26.2184	34.8924	34.8938	34.8819
44190	34.8905	34.8898	28.2377	21.2503	34.8898	33.0032	34.0423	33.7847	33.573	33.4353	26.4402	26.2184	34.8914	34.8928	34.8829
44220	34.8895	34.8938	28.2357	21.2573	34.8898	33.0032	34.0433	33.7837	33.573	33.4343	26.4402	26.2194	34.8934	34.8938	34.8859
44250	34.8885	34.8868	28.2357	21.2573	34.8908	33.0032	34.0443	33.7857	33.573	33.4363	26.4422	26.2184	34.8904	34.8918	34.8819
44280	34.8895	34.8908	28.2357	21.2453	34.8898	33.0012	34.0453	33.7827	33.574	33.4363	26.4422	26.2184	34.8904	34.8928	34.8849
44310	34.8925	34.8898	28.2357	21.2643	34.8888	33.0012	34.0443	33.7827	33.572	33.4343	26.4392	26.2174	34.8904	34.8918	34.8829
44340	34.8895	34.8888	28.2357	21.2663	34.8878	33.0002	34.0433	33.7837	33.572	33.4353	26.4402	26.2184	34.8894	34.8908	34.8809
44370	34.8895	34.8908	28.2347	21.2743	34.8888	33.0012	34.0433	33.7867	33.574	33.4353	26.4412	26.2194	34.8884	34.8948	34.8789
44400	34.8865	34.8878	28.2357	21.2703	34.8888	33.0022	34.0453	33.7837	33.572	33.4343	26.4392	26.2174	34.8894	34.8938	34.8779
44430	34.8905	34.8878	28.2367	21.2523	34.8848	33.0012	34.0463	33.7857	33.574	33.4343	26.4412	26.2184	34.8914	34.8928	34.8769
44460	34.8865	34.8848	28.2347	21.2543	34.8898	33.0012	34.0433	33.7837	33.575	33.4343	26.4422	26.2184	34.8894	34.8928	34.8799
44490	34.8885	34.8888	28.2357	21.2533	34.8858	33.0012	34.0453	33.7837	33.575	33.4343	26.4412	26.2194	34.8884	34.8958	34.8829
44520	34.8875	34.8888	28.2367	21.2603	34.8878	32.9992	34.0443	33.7847	33.575	33.4353	26.4412	26.2194	34.8904	34.8928	34.8789
44550	34.8865	34.8928	28.2357	21.2563	34.8848	33.0012	34.0443	33.7827	33.574	33.4373	26.4412	26.2184	34.8904	34.8898	34.8799
44580	34.8865	34.8888	28.2367	21.2623	34.8858	33.0002	34.0443	33.7847	33.573	33.4343	26.4432	26.2164	34.8924	34.8898	34.8789
44610	34.8885	34.8898	28.2367	21.2623	34.8858	33.0012	34.0433	33.7837	33.574	33.4343	26.4412	26.2184	34.8934	34.8918	34.8829
44640	34.8895	34.8888	28.2367	21.2723	34.8878	33.0002	34.0443	33.7837	33.572	33.4353	26.4422	26.2184	34.8914	34.8918	34.8809
44670	34.8885	34.8888	28.2357	21.2533	34.8908	33.0002	34.0443	33.7847	33.573	33.4363	26.4422	26.2174	34.8904	34.8908	34.8819
44700	34.8865	34.8858	28.2357	21.2613	34.8868	32.9972	34.0453	33.7847	33.572	33.4353	26.4422	26.2184	34.8924	34.8908	34.8789
44730	34.8875	34.8868	28.2357	21.2783	34.8868	33.0012	34.0443	33.7847	33.572	33.4343	26.4402	26.2184	34.8904	34.8928	34.8799
44760	34.8895	34.8918	28.2357	21.2603	34.8868	32.9982	34.0453	33.7847	33.573	33.4353	26.4402	26.2174	34.8884	34.8908	34.8779
44790	34.8885	34.8888	28.2367	21.2523	34.8818	32.9992	34.0433	33.7847	33.575	33.4333	26.4402	26.2174	34.8884	34.8928	34.8809
44820	34.8895	34.8888	28.2357	21.2583	34.8878	32.9972	34.0433	33.7837	33.574	33.4343	26.4432	26.2174	34.8864	34.8908	34.8819
44850	34.8895	34.8888	28.2357	21.2623	34.8808	32.9972	34.0463	33.7847	33.573	33.4343	26.4412	26.2194	34.8904	34.8928	34.8799
44880	34.8885	34.8878	28.2357	21.2553	34.8888	32.9982	34.0433	33.7817	33.571	33.4333	26.4422	26.2194	34.8944	34.8948	34.8749
44910	34.8885	34.8878	28.2357	21.2523	34.8848	32.9982	34.0433	33.7837	33.575	33.4353	26.4422	26.2184	34.8894	34.8908	34.8769
44940	34.8865	34.8888	28.2367	21.2373	34.8848	32.9982	34.0433	33.7827	33.572	33.4353	26.4412	26.2184	34.8884	34.8918	34.8779
44970	34.8865	34.8898	28.2377	21.2473	34.8868	32.9982	34.0433	33.7847	33.572	33.4353	26.4412	26.2184	34.8914	34.8898	34.8789
45000	34.8885	34.8838	28.2357	21.2683	34.8878	32.9992	34.0433	33.7817	33.574	33.4333	26.4402	26.2194	34.8884	34.8918	34.8789
45030	34.8865	34.8868	28.2367	21.2713	34.8868	32.9972	34.0433	33.7827	33.573	33.4343	26.4412	26.2194	34.8884	34.8928	34.8769
45060	34.8865	34.8868	28.2357	21.2783	34.8848	32.9972	34.0433	33.7837	33.574	33.4343	26.4412	26.2184	34.8914	34.8908	34.8799
45090	34.8885	34.8868	28.2357	21.2673	34.8858	32.9982	34.0433	33.7837	33.574	33.4363	26.4392	26.2184	34.8894	34.8858	34.8799
45120	34.8855	34.8868	28.2377	21.2733	34.8878	32.9962	34.0433	33.7837	33.573	33.4343	26.4392	26.2194	34.8894	34.8948	34.8749
45150	34.8845	34.8878	28.2367	21.2853	34.8818	32.9952	34.0433	33.7837	33.574	33.4353	26.4412	26.2174	34.8884	34.8948	34.8739
45180	34.8865	34.8848	28.2357	21.2863	34.8838	32.9952	34.0443	33.7827	33.572	33.4343	26.4402	26.2184	34.8914	34.8928	34.8779
45210	34.8875	34.8878	28.2367	21.3083	34.8858	32.9952	34.0453	33.7837	33.572	33.4353	26.4402	26.2184	34.8884	34.8898	34.8769
45240	34.8865	34.8858	28.2367	21.2873	34.8808	32.9962	34.0433	33.7837	33.572	33.4343	26.4412	26.2194	34.8904	34.8938	34.8789
45270	34.8835	34.8838	28.2367	21.2853	34.8838	32.9932	34.0443	33.7817	33.572	33.4343	26.4412	26.2184	34.8894	34.8918	34.8799
45300	34.8875	34.8878	28.2347	21.2623	34.8858	32.9942	34.0433	33.7837	33.573	33.4343	26.4402	26.2194	34.8854	34.8938	34.8789
45330	34.8865	34.8868	28.2367	21.2693	34.8848	32.9952	34.0433	33.7837	33.574	33.4373	26.4422	26.2194	34.8874	34.8918	34.8779
45360	34.8855	34.8848	28.2347	21.2813	34.8848	32.9952	34.0443	33.7827	33.573	33.4353	26.4412	26.2194	34.8874	34.8918	34.8769
45390	34.8885	34.8888	28.2367	21.2803	34.8838	32.9932	34.0433	33.7817	33.573	33.4333	26.4402	26.2184	34.8864	34.8898	34.8799
45420	34.8865	34.8878	28.2347	21.3063	34.8868	32.9952	34.0433	33.7827	33.574	33.4353	26.4402	26.2184	34.8884	34.8858	34.8729
45450	34.8835	34.8858	28.2357	21.2933	34.8868	32.9932	34.0443	33.7817	33.575	33.4333	26.4412	26.2184	34.8884	34.8898	34.8759
45480	34.8865	34.8858	28.2347	21.2743	34.8848	32.9942	34.0423	33.7797	33.573	33.4343	26.4402	26.2194	34.8864	34.8888	34.8779
45510	34.8855	34.8878	28.2367	21.2763	34.8828	32.9932	34.0433	33.7797	33.572	33.4343	26.4392	26.2194	34.8864	34.8918	34.8739
45540	34.8845	34.8858	28.2347	21.2643	34.8848	32.9922	34.0453	33.7807	33.573	33.4343	26.4412	26.2184	34.8874	34.8908	34.8779
45570	34.8855	34.8858	28.2367	21.2543	34.8858	32.9932	34.0433	33.7847	33.572	33.4353	26.4412	26.2204	34.8884	34.8898	34.8769
45600	34.8865	34.8878	28.2357	21.2473	34.8848	32.9922	34.0433	33.7797	33.573	33.4353	26.4392	26.2184	34.8864	34.8898	34.8799
45630	34.8865	34.8888	28.2347	21.2483	34.8858	32.9922	34.0443	33.7807	33.574	33.4333	26.4402	26.2184	34.8864	34.8898	34.8789
45660	34.8865	34.8858	28.2367	21.2453	34.8858	32.9912	34.0443	33.7817	33.573	33.4343	26.4412	26.2204	34.8864	34.8918	34.8779
45690	34.8865	34.8888	28.2367	21.2443	34.8848	32.9922	34.0443	33.7817	33.573	33.4353	26.4402	26.2194	34.8894	34.8938	34.8759
45720	34.8855	34.8858	28.2367	21.2613	34.8868	32.9912	34.0433	33.7817	33.572	33.4323	26.4432	26.2174	34.8894	34.8958	34.8749
45750	34.8885	34.8878	28.2357	21.2613	34.8848	32.9922	34.0443	33.7837	33.573	33.4353	26.4422	26.2184	34.8904	34.8938	34.8759
45780	34.8865	34.8818	28.2357	21.2663	34.8868	32.9892	34.0413	33.7817	33.573	33.4343	26.4412	26.2204	34.8894	34.8918	34.8769
45810	34.8845	34.8858	28.2387	21.2463	34.8838	32.9892	34.0413	33.7807	33.573	33.4333	26.4402	26.2204	34.8904	34.8898	34.8779
45840	34.8855	34.8858	28.2357	21.2723	34.8858	32.9912	34.0443	33.7797	33.574	33.4333	26.4412	26.2194	34.8874	34.8898	34.8789
45870	34.8845	34.8858	28.2367	21.2833	34.8858	32.9902	34.0423	33.7787	33.572	33.4323	26.4412	26.2204	34.8884	34.8898	34.8789
45900	34.8865	34.8838	28.2357	21.2743	34.8808	32.9892	34.0413	33.7807	33.572	33.4323	26.4422	26.2194	34.8824	34.8898	34.8799
45930	34.8865	34.8858	28.2367	21.2623	34.8878	32.9902	34.0423	33.7797	33.573	33.4343	26.4422	26.2184	34.8874	34.8878	34.8819
45960	34.8865	34.8878	28.2377	21.2623	34.8868	32.9902	34.0413	33.7807	33.572	33.4343	26.4392	26.2174	34.8854	34.8878	34.8809
45990	34.8855	34.8878	28.2357	21.2323	34.8868	32.9882	34.0413	33.7817	33.572	33.4333	26.4422	26.2184	34.8874	34.8928	34.8779
46020	34.8865	34.8878	28.2377	21.2433	34.8858	32.9882	34.0403	33.7797	33.573	33.4333	26.4442	26.2194	34.8854	34.8918	34.8769
46050	34.8865	34.8878	28.2367	21.2493	34.8838	32.9892	34.0423	33.7797	33.574	33.4333	26.4422	26.2184	34.8844	34.8908	34.8799
46080	34.8865	34.8898	28.2377	21.2443	34.8858	32.9872	34.0413	33.7817	33.572	33.4343	26.4402	26.2194	34.8904	34.8908	34.8809
46110	34.8885	34.8888	28.2357	21.2403	34.8878	32.9882	34.0423	33.7797	33.573	33.4333	26.4412	26.2214	34.8884	34.8908	34.8779
46140	34.8875	34.8878	28.2357	21.2413	34.8898	32.9872	34.0423	33.7817	33.571	33.4343	26.4432	26.2184	34.8894	34.8928	34.8809
46170	34.8885	34.8898	28.2367	21.2453	34.8878	32.9862	34.0413	33.7767	33.572	33.4363	26.4422	26.2194	34.8884	34.8928	34.8799
46200	34.8875	34.8878	28.2347	21.2493	34.8868	32.9872	34.0453	33.7807	33.572	33.4343	26.4432	26.2184	34.8894	34.8898	34.8819
46230	34.8875	34.8858	28.2367	21.2383	34.8858	32.9862	34.0423	33.7787	33.572	33.4333	26.4412	26.2204	34.8824	34.8888	34.8809
46260	34.8865	34.8858	28.2367	21.2453	34.8858	32.9862	34.0423	33.7767	33.573	33.4333	26.4412	26.2174	34.8904	34.8918	34.8809
46290	34.8855	34.8848	28.2357	21.2383	34.8848	32.9862	34.0413	33.7817	33.572	33.4353	26.4412	26.2174	34.8884	34.8908	34.8779
46320	34.8885	34.8898	28.2367	21.2323	34.8848	32.9862	34.0413	33.7777	33.572	33.4343	26.4432	26.2194	34.8904	34.8908	34.8789
46350	34.8885	34.8908	28.2337	21.2133	34.8848	32.9842	34.0433	33.7797	33.57	33.4323	26.4422	26.2214	34.8874	34.8878	34.8759
46380	34.8875	34.8878	28.2357	21.2133	34.8868	32.9852	34.0413	33.7797	33.571	33.4333	26.4422	26.2194	34.8874	34.8918	34.8799
46410	34.8875	34.8848	28.2367	21.2213	34.8878	32.9862	34.0413	33.7807	33.572	33.4333	26.4422	26.2194	34.8894	34.8878	34.8809
46440	34.8885	34.8878	28.2367	21.2373	34.8868	32.9842	34.0433	33.7807	33.572	33.4343	26.4412	26.2194	34.8874	34.8948	34.8759
46470	34.8885	34.8878	28.2357	21.2193	34.8858	32.9842	34.0403	33.7797	33.571	33.4353	26.4412	26.2194	34.8904	34.8898	34.8729
46500	34.8865	34.8878	28.2357	21.2333	34.8838	32.9842	34.0433	33.7787	33.573	33.4343	26.4412	26.2184	34.8894	34.8938	34.8789
46530	34.8865	34.8878	28.2367	21.2293	34.8818	32.9862	34.0403	33.7777	33.572	33.4343	26.4412	26.2204	34.8864	34.8898	34.8779
46560	34.8885	34.8868	28.2357	21.2473	34.8868	32.9852	34.0413	33.7807	33.572	33.4343	26.4442	26.2184	34.8914	34.8918	34.8799
46590	34.8875	34.8848	28.2377	21.2613	34.8858	32.9822	34.0433	33.7777	33.572	33.4333	26.4432	26.2174	34.8884	34.8908	34.8749
46620	34.8885	34.8878	28.2377	21.2643	34.8858	32.9852	34.0413	33.7777	33.572	33.4333	26.4422	26.2204	34.8894	34.8898	34.8789
46650	34.8885	34.8898	28.2367	21.2593	34.8878	32.9832	34.0433	33.7777	33.571	33.4373	26.4422	26.2194	34.8914	34.8898	34.8799
46680	34.8885	34.8888	28.2357	21.2563	34.8848	32.9832	34.0393	33.7787	33.572	33.4343	26.4422	26.2204	34.8874	34.8898	34.8819
46710	34.8875	34.8888	28.2377	21.2563	34.8878	32.9832	34.0413	33.7797	33.573	33.4343	26.4422	26.2184	34.8874	34.8938	34.8769
46740	34.8885	34.8878	28.2377	21.2663	34.8868	32.9832	34.0413	33.7787	33.572	33.4343	26.4432	26.2204	34.8914	34.8878	34.8789
46770	34.8865	34.8848	28.2367	21.2523	34.8848	32.9822	34.0393	33.7767	33.572	33.4343	26.4432	26.2184	34.8874	34.8918	34.8779
46800	34.8875	34.8858	28.2387	21.2373	34.8868	32.9832	34.0403	33.7807	33.571	33.4313	26.4432	26.2194	34.8884	34.8898	34.8779
46830	34.8855	34.8868	28.2367	21.2533	34.8858	32.9832	34.0423	33.7777	33.572	33.4343	26.4422	26.2204	34.8884	34.8928	34.8789
46860	34.8875	34.8868	28.2367	21.2333	34.8878	32.9822	34.0393	33.7767	33.57	33.4343	26.4422	26.2204	34.8874	34.8928	34.8749
46890	34.8875	34.8878	28.2357	21.2373	34.8868	32.9792	34.0423	33.7777	33.573	33.4333	26.4442	26.2194	34.8864	34.8918	34.8769
46920	34.8855	34.8898	28.2377	21.2423	34.8838	32.9802	34.0413	33.7787	33.571	33.4323	26.4422	26.2194	34.8874	34.8918	34.8809
46950	34.8865	34.8878	28.2377	21.2673	34.8858	32.9812	34.0403	33.7777	33.571	33.4333	26.4442	26.2204	34.8894	34.8918	34.8769
46980	34.8875	34.8868	28.2367	21.3013	34.8868	32.9802	34.0413	33.7787	33.571	33.4343	26.4432	26.2194	34.8894	34.8918	34.8789
47010	34.8875	34.8848	28.2387	21.2733	34.8868	32.9812	34.0413	33.7777	33.572	33.4343	26.4422	26.2204	34.8894	34.8918	34.8809
47040	34.8855	34.8878	28.2357	21.2883	34.8858	32.9802	34.0413	33.7787	33.572	33.4313	26.4432	26.2204	34.8904	34.8928	34.8809
47070	34.8865	34.8868	28.2377	21.2633	34.8848	32.9782	34.0443	33.7767	33.571	33.4333	26.4432	26.2184	34.8874	34.8908	34.8799
47100	34.8875	34.8888	28.2357	21.2473	34.8888	32.9782	34.0393	33.7757	33.569	33.4343	26.4442	26.2204	34.8914	34.8928	34.8829
47130	34.8895	34.8898	28.2357	21.2403	34.8898	32.9812	34.0413	33.7777	33.572	33.4343	26.4432	26.2214	34.8904	34.8948	34.8809
47160	34.8885	34.8888	28.2367	21.2553	34.8868	32.9772	34.0393	33.7767	33.572	33.4313	26.4422	26.2204	34.8924	34.8948	34.8789
47190	34.8885	34.8888	28.2347	21.2573	34.8838	32.9772	34.0413	33.7767	33.572	33.4343	26.4422	26.2214	34.8904	34.8968	34.8789
47220	34.8885	34.8838	28.2357	21.2473	34.8868	32.9782	34.0423	33.7787	33.572	33.4323	26.4422	26.2184	34.8884	34.8938	34.8769
47250	34.8925	34.8898	28.2367	21.2583	34.8898	32.9782	34.0413	33.7777	33.572	33.4333	26.4432	26.2224	34.8914	34.8918	34.8799
47280	34.8905	34.8898	28.2377	21.2563	34.8878	32.9782	34.0403	33.7757	33.572	33.4313	26.4432	26.2194	34.8904	34.8928	34.8809
47310	34.8885	34.8848	28.2357	21.2703	34.8878	32.9792	34.0433	33.7777	33.572	33.4313	26.4432	26.2204	34.8924	34.8918	34.8819
47340	34.8885	34.8908	28.2387	21.2683	34.8858	32.9792	34.0423	33.7777	33.572	33.4333	26.4432	26.2204	34.8894	34.8938	34.8809
47370	34.8925	34.8918	28.2357	21.2433	34.8898	32.9772	34.0423	33.7767	33.571	33.4333	26.4422	26.2224	34.8894	34.8948	34.8829
47400	34.8885	34.8878	28.2377	21.2443	34.8878	32.9782	34.0423	33.7777	33.57	33.4323	26.4442	26.2204	34.8904	34.8958	34.8799
47430	34.8915	34.8898	28.2367	21.2543	34.8888	32.9802	34.0413	33.7767	33.571	33.4343	26.4442	26.2204	34.8914	34.8938	34.8809
47460	34.8885	34.8908	28.2347	21.2453	34.8888	32.9762	34.0443	33.7777	33.571	33.4333	26.4422	26.2204	34.8964	34.8908	34.8839
47490	34.8905	34.8928	28.2347	21.2513	34.8888	32.9772	34.0403	33.7777	33.572	33.4343	26.4442	26.2214	34.8914	34.8938	34.8799
47520	34.8885	34.8918	28.2357	21.2683	34.8898	32.9792	34.0433	33.7777	33.572	33.4343	26.4432	26.2204	34.8924	34.8958	34.8809
47550	34.8885	34.8908	28.2377	21.2493	34.8878	32.9792	34.0403	33.7757	33.571	33.4343	26.4452	26.2224	34.8904	34.8978	34.8809
47580	34.8895	34.8918	28.2377	21.2493	34.8888	32.9782	34.0393	33.7777	33.571	33.4333	26.4422	26.2194	34.8924	34.8938	34.8789
47610	34.8895	34.8898	28.2377	21.2523	34.8868	32.9772	34.0423	33.7777	33.573	33.4333	26.4422	26.2204	34.8904	34.8938	34.8799
47640	34.8895	34.8898	28.2367	21.2483	34.8888	32.9762	34.0423	33.7757	33.571	33.4343	26.4422	26.2204	34.8924	34.8958	34.8849
47670	34.8895	34.8918	28.2377	21.2423	34.8888	32.9772	34.0413	33.7757	33.571	33.4333	26.4442	26.2214	34.8914	34.8948	34.8829
47700	34.8895	34.8888	28.2357	21.2323	34.8848	32.9772	34.0433	33.7767	33.572	33.4333	26.4422	26.2194	34.8934	34.8938	34.8819
47730	34.8915	34.8888	28.2357	21.2443	34.8878	32.9772	34.0433	33.7767	33.573	33.4343	26.4442	26.2194	34.8894	34.8908	34.8829
47760	34.8875	34.8848	28.2367	21.2493	34.8898	32.9792	34.0403	33.7787	33.572	33.4323	26.4442	26.2214	34.8914	34.8928	34.8829
47790	34.8875	34.8888	28.2357	21.2473	34.8858	32.9792	34.0423	33.7777	33.572	33.4333	26.4432	26.2204	34.8914	34.8938	34.8809
47820	34.8905	34.8888	28.2367	21.2563	34.8878	32.9772	34.0413	33.7767	33.572	33.4353	26.4422	26.2194	34.8904	34.8918	34.8789
47850	34.8875	34.8858	28.2357	21.2533	34.8838	32.9772	34.0413	33.7787	33.571	33.4323	26.4432	26.2204	34.8914	34.8918	34.8829
47880	34.8865	34.8858	28.2367	21.2533	34.8878	32.9782	34.0393	33.7777	33.571	33.4323	26.4422	26.2194	34.8864	34.8918	34.8829
47910	34.8885	34.8878	28.2357	21.2673	34.8878	32.9802	34.0413	33.7767	33.573	33.4333	26.4412	26.2214	34.8894	34.8898	34.8779
47940	34.8865	34.8848	28.2357	21.2683	34.8848	32.9772	34.0423	33.7777	33.571	33.4303	26.4422	26.2204	34.8894	34.8918	34.8769
47970	34.8865	34.8888	28.2367	21.2523	34.8858	32.9772	34.0433	33.7747	33.57	33.4333	26.4432	26.2214	34.8884	34.8888	34.8809
48000	34.8865	34.8848	28.2387	21.2243	34.8878	32.9802	34.0393	33.7777	33.574	33.4323	26.4412	26.2214	34.8884	34.8948	34.8759
48030	34.8845	34.8828	28.2377	21.2433	34.8848	32.9802	34.0423	33.7747	33.571	33.4343	26.4422	26.2204	34.8884	34.8918	34.8769
48060	34.8855	34.8858	28.2357	21.2453	34.8838	32.9782	34.0413	33.7777	33.573	33.4323	26.4442	26.2214	34.8874	34.8858	34.8759
48090	34.8845	34.8838	28.2357	21.2643	34.8858	32.9792	34.0413	33.7767	33.571	33.4333	26.4422	26.2204	34.8874	34.8898	34.8789
48120	34.8855	34.8888	28.2377	21.2563	34.8818	32.9772	34.0413	33.7757	33.571	33.4363	26.4422	26.2204	34.8864	34.8898	34.8779
48150	34.8855	34.8838	28.2357	21.2513	34.8838	32.9792	34.0423	33.7777	33.573	33.4323	26.4432	26.2214	34.8844	34.8888	34.8789
48180	34.8845	34.8858	28.2357	21.2533	34.8828	32.9792	34.0413	33.7767	33.57	33.4363	26.4422	26.2224	34.8844	34.8898	34.8759
48210	34.8855	34.8868	28.2357	21.2543	34.8858	32.9782	34.0423	33.7757	33.57	33.4353	26.4402	26.2194	34.8874	34.8908	34.8759
48240	34.8845	34.8838	28.2357	21.2363	34.8828	32.9792	34.0423	33.7757	33.571	33.4343	26.4412	26.2224	34.8864	34.8898	34.8739
48270	34.8865	34.8868	28.2367	21.2393	34.8858	32.9792	34.0433	33.7747	33.569	33.4323	26.4412	26.2214	34.8854	34.8868	34.8739
48300	34.8835	34.8868	28.2367	21.2343	34.8838	32.9792	34.0433	33.7757	33.571	33.4333	26.4402	26.2214	34.8884	34.8898	34.8749
48330	34.8845	34.8858	28.2357	21.2273	34.8838	32.9782	34.0423	33.7777	33.574	33.4333	26.4432	26.2204	34.8844	34.8898	34.8769
48360	34.8875	34.8868	28.2347	21.2183	34.8828	32.9772	34.0423	33.7767	33.571	33.4343	26.4422	26.2224	34.8884	34.8888	34.8789
48390	34.8845	34.8858	28.2377	21.2163	34.8828	32.9772	34.0443	33.7737	33.571	33.4333	26.4422	26.2184	34.8884	34.8928	34.8789
48420	34.8875	34.8868	28.2387	21.2153	34.8868	32.9792	34.0433	33.7777	33.571	33.4333	26.4442	26.2204	34.8874	34.8928	34.8759
48450	34.8865	34.8868	28.2357	21.2193	34.8858	32.9782	34.0413	33.7737	33.572	33.4343	26.4432	26.2214	34.8914	34.8898	34.8769
48480	34.8875	34.8868	28.2357	21.2423	34.8868	32.9782	34.0403	33.7757	33.57	33.4333	26.4422	26.2204	34.8884	34.8948	34.8769
48510	34.8865	34.8888	28.2357	21.2653	34.8848	32.9782	34.0433	33.7737	33.572	33.4323	26.4422	26.2214	34.8884	34.8888	34.8829
48540	34.8865	34.8888	28.2377	21.2743	34.8858	32.9762	34.0403	33.7777	33.572	33.4343	26.4412	26.2214	34.8864	34.8938	34.8769
48570	34.8865	34.8858	28.2347	21.2643	34.8868	32.9772	34.0393	33.7757	33.57	33.4323	26.4422	26.2194	34.8884	34.8908	34.8829
48600	34.8905	34.8898	28.2377	21.2523	34.8878	32.9772	34.0393	33.7747	33.571	33.4333	26.4422	26.2224	34.8914	34.8928	34.8789
48630	34.8885	34.8868	28.2347	21.2473	34.8868	32.9762	34.0413	33.7777	33.571	33.4313	26.4432	26.2214	34.8894	34.8888	34.8819
48660	34.8885	34.8908	28.2367	21.2473	34.8858	32.9772	34.0413	33.7737	33.571	33.4343	26.4422	26.2214	34.8914	34.8918	34.8809
48690	34.8905	34.8918	28.2357	21.2573	34.8878	32.9752	34.0423	33.7767	33.57	33.4333	26.4422	26.2194	34.8914	34.8928	34.8839
48720	34.8875	34.8908	28.2377	21.2583	34.8878	32.9752	34.0413	33.7757	33.572	33.4323	26.4422	26.2214	34.8884	34.8918	34.8819
48750	34.8915	34.8918	28.2367	21.2423	34.8908	32.9742	34.0423	33.7757	33.572	33.4323	26.4422	26.2194	34.8914	34.8968	34.8819
48780	34.8895	34.8888	28.2347	21.2463	34.8878	32.9752	34.0393	33.7757	33.57	33.4323	26.4412	26.2214	34.8904	34.8898	34.8759
48810	34.8885	34.8878	28.2347	21.2653	34.8888	32.9732	34.0443	33.7747	33.571	33.4343	26.4422	26.2224	34.8914	34.8958	34.8809
48840	34.8885	34.8928	28.2377	21.2543	34.8878	32.9742	34.0413	33.7747	33.57	33.4333	26.4412	26.2204	34.8904	34.8938	34.8759
48870	34.8895	34.8888	28.2357	21.2433	34.8878	32.9752	34.0423	33.7777	33.57	33.4343	26.4402	26.2224	34.8904	34.8978	34.8789
48900	34.8905	34.8878	28.2357	21.2423	34.8858	32.9742	34.0433	33.7747	33.572	33.4313	26.4432	26.2204	34.8864	34.8918	34.8809
48930	34.8895	34.8878	28.2357	21.2493	34.8898	32.9712	34.0433	33.7727	33.572	33.4323	26.4412	26.2214	34.8874	34.8938	34.8839
48960	34.8875	34.8898	28.2387	21.2503	34.8898	32.9732	34.0423	33.7747	33.571	33.4333	26.4422	26.2184	34.8874	34.8968	34.8819
48990	34.8885	34.8888	28.2387	21.2573	34.8868	32.9732	34.0413	33.7777	33.571	33.4333	26.4422	26.2214	34.8934	34.8958	34.8839
49020	34.8885	34.8908	28.2357	21.2543	34.8858	32.9712	34.0413	33.7757	33.571	33.4343	26.4402	26.2204	34.8904	34.8918	34.8809
49050	34.8905	34.8838	28.2357	21.2443	34.8888	32.9702	34.0413	33.7747	33.57	33.4323	26.4422	26.2204	34.8894	34.8918	34.8839
49080	34.8905	34.8918	28.2357	21.2313	34.8888	32.9722	34.0403	33.7737	33.571	33.4323	26.4422	26.2214	34.8904	34.8958	34.8839
49110	34.8895	34.8898	28.2357	21.2343	34.8898	32.9702	34.0403	33.7737	33.571	33.4333	26.4422	26.2214	34.8934	34.8938	34.8809
49140	34.8885	34.8878	28.2367	21.2423	34.8868	32.9702	34.0433	33.7757	33.571	33.4323	26.4422	26.2204	34.8894	34.8948	34.8809
49170	34.8885	34.8878	28.2377	21.2453	34.8908	32.9692	34.0413	33.7747	33.571	33.4343	26.4422	26.2234	34.8874	34.8928	34.8819
49200	34.8905	34.8928	28.2357	21.2523	34.8868	32.9692	34.0403	33.7747	33.572	33.4333	26.4422	26.2204	34.8904	34.8918	34.8799
49230	34.8895	34.8908	28.2377	21.2623	34.8878	32.9672	34.0413	33.7737	33.571	33.4323	26.4422	26.2214	34.8934	34.8938	34.8819
49260	34.8895	34.8898	28.2377	21.2433	34.8878	32.9692	34.0413	33.7767	33.572	33.4323	26.4442	26.2204	34.8934	34.8978	34.8829
49290	34.8885	34.8868	28.2377	21.2693	34.8888	32.9672	34.0393	33.7727	33.572	33.4363	26.4412	26.2214	34.8954	34.8948	34.8829
49320	34.8885	34.8918	28.2387	21.2683	34.8878	32.9672	34.0433	33.7727	33.571	33.4333	26.4412	26.2224	34.8884	34.8968	34.8799
49350	34.8875	34.8878	28.2357	21.2753	34.8888	32.9692	34.0403	33.7747	33.57	33.4333	26.4442	26.2224	34.8924	34.8948	34.8809
49380	34.8895	34.8868	28.2367	21.2933	34.8868	32.9672	34.0413	33.7747	33.571	33.4333	26.4422	26.2214	34.8874	34.8918	34.8789
49410	34.8875	34.8868	28.2387	21.2713	34.8818	32.9672	34.0403	33.7757	33.571	33.4333	26.4432	26.2214	34.8894	34.8898	34.8789
49440	34.8885	34.8868	28.2377	21.2433	34.8808	32.9662	34.0413	33.7747	33.572	33.4323	26.4422	26.2214	34.8924	34.8918	34.8819
49470	34.8865	34.8848	28.2357	21.2543	34.8848	32.9672	34.0393	33.7757	33.572	33.4343	26.4422	26.2204	34.8914	34.8908	34.8789
49500	34.8845	34.8848	28.2377	21.2433	34.8828	32.9662	34.0423	33.7747	33.571	33.4323	26.4402	26.2204	34.8904	34.8888	34.8759
49530	34.8835	34.8818	28.2377	21.2453	34.8828	32.9662	34.0423	33.7757	33.571	33.4323	26.4442	26.2194	34.8884	34.8898	34.8769
49560	34.8865	34.8888	28.2377	21.2493	34.8848	32.9642	34.0423	33.7747	33.572	33.4333	26.4422	26.2214	34.8864	34.8908	34.8769
49590	34.8875	34.8888	28.2357	21.2343	34.8838	32.9652	34.0423	33.7737	33.573	33.4343	26.4422	26.2204	34.8864	34.8888	34.8769
49620	34.8875	34.8868	28.2387	21.2203	34.8858	32.9642	34.0423	33.7757	33.572	33.4343	26.4412	26.2214	34.8884	34.8888	34.8789
49650	34.8845	34.8878	28.2377	21.2303	34.8858	32.9632	34.0413	33.7767	33.571	33.4323	26.4442	26.2244	34.8884	34.8908	34.8779
49680	34.8855	34.8888	28.2367	21.2453	34.8868	32.9642	34.0413	33.7747	33.572	33.4333	26.4422	26.2214	34.8874	34.8898	34.8819
49710	34.8865	34.8898	28.2377	21.2603	34.8868	32.9652	34.0433	33.7757	33.57	33.4353	26.4422	26.2194	34.8894	34.8878	34.8789
49740	34.8865	34.8878	28.2327	21.2493	34.8848	32.9652	34.0403	33.7757	33.57	33.4333	26.4422	26.2224	34.8884	34.8918	34.8779
49770	34.8855	34.8878	28.2377	21.2353	34.8868	32.9642	34.0423	33.7757	33.569	33.4333	26.4432	26.2204	34.8894	34.8928	34.8789
49800	34.8865	34.8868	28.2357	21.2413	34.8848	32.9632	34.0413	33.7737	33.572	33.4333	26.4402	26.2224	34.8884	34.8898	34.8799
49830	34.8855	34.8888	28.2357	21.2323	34.8858	32.9642	34.0403	33.7737	33.572	33.4333	26.4432	26.2214	34.8864	34.8918	34.8779
49860	34.8845	34.8858	28.2367	21.2173	34.8838	32.9622	34.0413	33.7727	33.57	33.4333	26.4422	26.2214	34.8884	34.8878	34.8789
49890	34.8855	34.8858	28.2357	21.2213	34.8838	32.9642	34.0423	33.7747	33.57	33.4333	26.4432	26.2204	34.8894	34.8908	34.8749
49920	34.8855	34.8818	28.2377	21.2403	34.8878	32.9642	34.0403	33.7747	33.57	33.4323	26.4422	26.2204	34.8884	34.8918	34.8769
49950	34.8845	34.8868	28.2367	21.2433	34.8858	32.9652	34.0413	33.7747	33.572	33.4353	26.4422	26.2224	34.8854	34.8928	34.8809
49980	34.8845	34.8848	28.2377	21.2413	34.8838	32.9632	34.0403	33.7717	33.57	33.4343	26.4412	26.2204	34.8884	34.8918	34.8769
50010	34.8845	34.8848	28.2367	21.2443	34.8828	32.9602	34.0413	33.7757	33.57	33.4333	26.4432	26.2214	34.8894	34.8868	34.8799
50040	34.8855	34.8868	28.2367	21.2473	34.8838	32.9622	34.0413	33.7727	33.573	33.4333	26.4422	26.2224	34.8884	34.8908	34.8789
50070	34.8855	34.8848	28.2387	21.2413	34.8868	32.9602	34.0413	33.7727	33.573	33.4333	26.4432	26.2224	34.8894	34.8928	34.8769
50100	34.8855	34.8848	28.2377	21.2393	34.8848	32.9622	34.0383	33.7737	33.572	33.4323	26.4412	26.2214	34.8874	34.8898	34.8729
50130	34.8845	34.8878	28.2377	21.2613	34.8828	32.9622	34.0413	33.7757	33.571	33.4323	26.4422	26.2214	34.8864	34.8918	34.8749
50160	34.8845	34.8848	28.2377	21.2433	34.8808	32.9612	34.0423	33.7737	33.57	33.4333	26.4432	26.2244	34.8894	34.8928	34.8809
50190	34.8825	34.8848	28.2367	21.2423	34.8798	32.9622	34.0413	33.7737	33.572	33.4333	26.4432	26.2244	34.8904	34.8898	34.8769
50220	34.8865	34.8878	28.2367	21.2273	34.8848	32.9592	34.0413	33.7727	33.57	33.4333	26.4422	26.2244	34.8884	34.8908	34.8809
50250	34.8865	34.8878	28.2347	21.2383	34.8848	32.9622	34.0403	33.7737	33.571	33.4343	26.4432	26.2204	34.8874	34.8878	34.8759
50280	34.8875	34.8888	28.2367	21.2483	34.8838	32.9602	34.0393	33.7757	33.572	33.4333	26.4422	26.2214	34.8874	34.8888	34.8789
50310	34.8885	34.8888	28.2367	21.2653	34.8848	32.9602	34.0413	33.7747	33.57	33.4343	26.4422	26.2214	34.8884	34.8918	34.8779
50340	34.8865	34.8838	28.2387	21.2683	34.8868	32.9582	34.0383	33.7727	33.573	33.4343	26.4432	26.2214	34.8884	34.8948	34.8829
50370	34.8885	34.8888	28.2377	21.2623	34.8888	32.9592	34.0393	33.7747	33.571	33.4333	26.4422	26.2234	34.8954	34.8958	34.8809
50400	34.8885	34.8878	28.2377	21.2513	34.8848	32.9582	34.0413	33.7747	33.572	33.4353	26.4422	26.2224	34.8904	34.8918	34.8789
50430	34.8875	34.8898	28.2357	21.2313	34.8858	32.9582	34.0423	33.7727	33.573	33.4323	26.4422	26.2244	34.8884	34.8928	34.8789
50460	34.8895	34.8868	28.2377	21.2353	34.8868	32.9582	34.0403	33.7757	33.572	33.4343	26.4442	26.2214	34.8914	34.8938	34.8809
50490	34.8895	34.8898	28.2357	21.2243	34.8848	32.9582	34.0413	33.7737	33.569	33.4323	26.4402	26.2234	34.8904	34.8908	34.8839
50520	34.8885	34.8928	28.2377	21.2153	34.8838	32.9602	34.0383	33.7747	33.571	33.4333	26.4422	26.2224	34.8884	34.8908	34.8829
50550	34.8865	34.8908	28.2387	21.2313	34.8878	32.9592	34.0423	33.7737	33.571	33.4333	26.4442	26.2204	34.8934	34.8938	34.8819
50580	34.8875	34.8898	28.2377	21.2463	34.8848	32.9582	34.0383	33.7727	33.572	33.4333	26.4412	26.2224	34.8924	34.8918	34.8779
50610	34.8895	34.8878	28.2367	21.2393	34.8878	32.9592	34.0403	33.7727	33.571	33.4343	26.4412	26.2224	34.8894	34.8918	34.8829
50640	34.8875	34.8878	28.2377	21.2483	34.8878	32.9602	34.0423	33.7767	33.573	33.4323	26.4432	26.2214	34.8924	34.8918	34.8829
50670	34.8885	34.8888	28.2367	21.2523	34.8888	32.9582	34.0413	33.7717	33.572	33.4333	26.4432	26.2224	34.8914	34.8918	34.8799
50700	34.8855	34.8868	28.2347	21.2593	34.8878	32.9582	34.0403	33.7727	33.572	33.4333	26.4422	26.2224	34.8894	34.8958	34.8829
50730	34.8865	34.8908	28.2377	21.2503	34.8868	32.9582	34.0393	33.7737	33.569	33.4343	26.4402	26.2244	34.8884	34.8928	34.8789
50760	34.8875	34.8868	28.2387	21.2473	34.8868	32.9582	34.0413	33.7727	33.57	33.4343	26.4422	26.2234	34.8884	34.8908	34.8809
50790	34.8865	34.8888	28.2387	21.2343	34.8858	32.9582	34.0413	33.7727	33.571	33.4343	26.4422	26.2224	34.8884	34.8868	34.8799
50820	34.8865	34.8878	28.2367	21.2243	34.8858	32.9592	34.0393	33.7737	33.571	33.4333	26.4422	26.2224	34.8904	34.8918	34.8829
50850	34.8855	34.8868	28.2377	21.2373	34.8848	32.9582	34.0393	33.7727	33.571	33.4323	26.4422	26.2214	34.8884	34.8888	34.8759
50880	34.8865	34.8858	28.2367	21.2473	34.8828	32.9572	34.0403	33.7697	33.57	33.4323	26.4442	26.2214	34.8884	34.8888	34.8779
50910	34.8855	34.8848	28.2347	21.2663	34.8848	32.9562	34.0413	33.7727	33.572	33.4323	26.4422	26.2224	34.8894	34.8908	34.8819
50940	34.8845	34.8858	28.2367	21.2623	34.8848	32.9582	34.0393	33.7727	33.57	33.4323	26.4422	26.2224	34.8904	34.8928	34.8789
50970	34.8855	34.8858	28.2387	21.2633	34.8868	32.9582	34.0413	33.7717	33.571	33.4333	26.4442	26.2234	34.8864	34.8908	34.8789
51000	34.8855	34.8848	28.2367	21.2753	34.8878	32.9572	34.0403	33.7737	33.574	33.4343	26.4432	26.2214	34.8874	34.8908	34.8789
51030	34.8865	34.8878	28.2367	21.2723	34.8858	32.9572	34.0413	33.7727	33.57	33.4333	26.4432	26.2224	34.8894	34.8918	34.8799
51060	34.8895	34.8858	28.2377	21.2553	34.8848	32.9602	34.0403	33.7717	33.569	33.4333	26.4422	26.2244	34.8894	34.8888	34.8799
51090	34.8885	34.8888	28.2367	21.2373	34.8848	32.9592	34.0413	33.7727	33.571	33.4343	26.4432	26.2224	34.8894	34.8908	34.8739
51120	34.8875	34.8868	28.2377	21.2323	34.8888	32.9582	34.0403	33.7727	33.57	33.4323	26.4442	26.2204	34.8924	34.8948	34.8809
51150	34.8865	34.8918	28.2367	21.2593	34.8888	32.9562	34.0403	33.7737	33.572	33.4343	26.4442	26.2234	34.8924	34.8918	34.8829
51180	34.8885	34.8908	28.2367	21.2383	34.8898	32.9562	34.0413	33.7717	33.572	33.4313	26.4422	26.2224	34.8924	34.8908	34.8819
51210	34.8905	34.8878	28.2377	21.2673	34.8898	32.9582	34.0393	33.7717	33.57	33.4333	26.4432	26.2214	34.8924	34.8918	34.8829
51240	34.8885	34.8918	28.2387	21.2673	34.8908	32.9582	34.0413	33.7697	33.574	33.4333	26.4432	26.2224	34.8914	34.8938	34.8859
51270	34.8885	34.8908	28.2387	21.2613	34.8918	32.9572	34.0393	33.7717	33.57	33.4333	26.4432	26.2234	34.8924	34.8928	34.8809
51300	34.8905	34.8918	28.2367	21.2533	34.8898	32.9572	34.0403	33.7727	33.571	33.4353	26.4422	26.2214	34.8914	34.8928	34.8799
51330	34.8905	34.8888	28.2367	21.2433	34.8878	32.9562	34.0393	33.7717	33.573	33.4343	26.4432	26.2224	34.8904	34.8918	34.8829
51360	34.8895	34.8898	28.2387	21.2583	34.8878	32.9572	34.0413	33.7727	33.57	33.4343	26.4422	26.2214	34.8914	34.8928	34.8829
51390	34.8895	34.8888	28.2377	21.2463	34.8878	32.9562	34.0403	33.7747	33.569	33.4343	26.4432	26.2224	34.8904	34.8908	34.8799
51420	34.8865	34.8868	28.2387	21.2553	34.8858	32.9562	34.0393	33.7707	33.572	33.4333	26.4442	26.2204	34.8904	34.8908	34.8789
51450	34.8895	34.8888	28.2377	21.2523	34.8878	32.9562	34.0413	33.7727	33.569	33.4343	26.4442	26.2234	34.8904	34.8918	34.8829
51480	34.8885	34.8888	28.2367	21.2633	34.8898	32.9582	34.0413	33.7727	33.57	33.4323	26.4442	26.2204	34.8904	34.8968	34.8809
51510	34.8865	34.8858	28.2357	21.2483	34.8858	32.9552	34.0423	33.7707	33.57	33.4343	26.4422	26.2234	34.8874	34.8918	34.8809
51540	34.8895	34.8888	28.2377	21.2263	34.8888	32.9552	34.0393	33.7717	33.569	33.4313	26.4422	26.2224	34.8904	34.8928	34.8809
51570	34.8865	34.8868	28.2377	21.2353	34.8868	32.9582	34.0413	33.7717	33.572	33.4333	26.4432	26.2224	34.8894	34.8898	34.8809
51600	34.8855	34.8868	28.2377	21.2303	34.8868	32.9542	34.0413	33.7717	33.57	33.4333	26.4432	26.2214	34.8884	34.8898	34.8809
51630	34.8895	34.8898	28.2387	21.2313	34.8858	32.9542	34.0403	33.7727	33.57	33.4343	26.4442	26.2234	34.8914	34.8908	34.8849
51660	34.8865	34.8888	28.2377	21.2323	34.8878	32.9552	34.0403	33.7737	33.572	33.4313	26.4412	26.2244	34.8904	34.8918	34.8809
51690	34.8865	34.8888	28.2398	21.2143	34.8878	32.9522	34.0393	33.7707	33.572	33.4333	26.4432	26.2234	34.8864	34.8928	34.8799
51720	34.8895	34.8888	28.2377	21.2123	34.8878	32.9552	34.0413	33.7747	33.572	33.4353	26.4432	26.2244	34.8894	34.8928	34.8799
51750	34.8845	34.8878	28.2398	21.2053	34.8858	32.9532	34.0403	33.7717	33.57	33.4353	26.4422	26.2224	34.8924	34.8958	34.8819
51780	34.8845	34.8878	28.2387	21.2193	34.8888	32.9542	34.0403	33.7717	33.569	33.4333	26.4442	26.2224	34.8914	34.8948	34.8799
51810	34.8885	34.8878	28.2398	21.2273	34.8868	32.9552	34.0383	33.7727	33.571	33.4333	26.4432	26.2224	34.8904	34.8908	34.8789
51840	34.8875	34.8888	28.2377	21.2223	34.8888	32.9562	34.0383	33.7727	33.572	33.4323	26.4442	26.2244	34.8914	34.8918	34.8839
51870	34.8865	34.8888	28.2387	21.2243	34.8858	32.9532	34.0393	33.7697	33.571	33.4343	26.4412	26.2244	34.8924	34.8888	34.8829
51900	34.8855	34.8898	28.2387	21.2473	34.8878	32.9532	34.0393	33.7747	33.568	33.4333	26.4442	26.2224	34.8904	34.8938	34.8829
51930	34.8885	34.8878	28.2387	21.2493	34.8868	32.9552	34.0413	33.7717	33.572	33.4323	26.4432	26.2244	34.8884	34.8908	34.8809
51960	34.8855	34.8858	28.2387	21.2453	34.8828	32.9542	34.0393	33.7717	33.572	33.4313	26.4452	26.2224	34.8894	34.8948	34.8789
51990	34.8875	34.8858	28.2387	21.2343	34.8858	32.9542	34.0393	33.7717	33.572	33.4333	26.4442	26.2254	34.8874	34.8888	34.8759
52020	34.8865	34.8888	28.2398	21.2483	34.8858	32.9552	34.0403	33.7727	33.572	33.4343	26.4422	26.2234	34.8854	34.8848	34.8819
52050	34.8865	34.8878	28.2367	21.2393	34.8848	32.9552	34.0393	33.7737	33.572	33.4343	26.4422	26.2234	34.8884	34.8888	34.8759
52080	34.8865	34.8858	28.2357	21.2323	34.8868	32.9562	34.0393	33.7737	33.571	33.4333	26.4432	26.2244	34.8874	34.8908	34.8779
52110	34.8855	34.8858	28.2367	21.2263	34.8858	32.9532	34.0403	33.7727	33.57	33.4323	26.4422	26.2234	34.8884	34.8878	34.8789
52140	34.8865	34.8868	28.2377	21.2453	34.8858	32.9522	34.0413	33.7727	33.571	33.4363	26.4442	26.2234	34.8924	34.8848	34.8789
52170	34.8845	34.8858	28.2377	21.2393	34.8858	32.9542	34.0423	33.7727	33.572	33.4323	26.4432	26.2274	34.8894	34.8898	34.8779
52200	34.8865	34.8838	28.2377	21.2303	34.8808	32.9542	34.0413	33.7727	33.572	33.4333	26.4422	26.2224	34.8864	34.8878	34.8769
52230	34.8845	34.8858	28.2387	21.2393	34.8868	32.9532	34.0403	33.7727	33.57	33.4353	26.4422	26.2244	34.8874	34.8908	34.8779
52260	34.8875	34.8898	28.2377	21.2763	34.8858	32.9522	34.0403	33.7727	33.57	33.4353	26.4442	26.2244	34.8864	34.8918	34.8769
52290	34.8855	34.8838	28.2387	21.2733	34.8868	32.9532	34.0403	33.7737	33.572	33.4333	26.4432	26.2244	34.8894	34.8908	34.8789
52320	34.8865	34.8858	28.2367	21.2513	34.8798	32.9542	34.0373	33.7717	33.572	33.4333	26.4422	26.2244	34.8864	34.8898	34.8769
52350	34.8845	34.8878	28.2398	21.2503	34.8848	32.9532	34.0413	33.7697	33.57	33.4343	26.4452	26.2254	34.8834	34.8928	34.8809
52380	34.8835	34.8838	28.2387	21.2383	34.8868	32.9532	34.0383	33.7697	33.569	33.4323	26.4432	26.2234	34.8894	34.8898	34.8789
52410	34.8855	34.8838	28.2387	21.2493	34.8858	32.9512	34.0393	33.7727	33.572	33.4343	26.4452	26.2244	34.8884	34.8918	34.8779
52440	34.8875	34.8878	28.2398	21.2573	34.8858	32.9512	34.0383	33.7707	33.572	33.4333	26.4432	26.2244	34.8884	34.8908	34.8829
52470	34.8865	34.8848	28.2387	21.2543	34.8858	32.9512	34.0413	33.7717	33.572	33.4333	26.4452	26.2254	34.8864	34.8908	34.8769
52500	34.8865	34.8868	28.2387	21.2613	34.8838	32.9512	34.0403	33.7727	33.57	33.4343	26.4422	26.2254	34.8904	34.8878	34.8759
52530	34.8835	34.8888	28.2398	21.2583	34.8888	32.9512	34.0393	33.7717	33.57	33.4323	26.4462	26.2234	34.8924	34.8878	34.8809
52560	34.8895	34.8878	28.2398	21.2703	34.8848	32.9542	34.0403	33.7707	33.571	33.4333	26.4442	26.2264	34.8884	34.8868	34.8799
52590	34.8845	34.8858	28.2398	21.2663	34.8868	32.9512	34.0403	33.7727	33.572	33.4323	26.4442	26.2244	34.8924	34.8918	34.8829
52620	34.8865	34.8878	28.2387	21.2583	34.8858	32.9522	34.0403	33.7707	33.57	33.4343	26.4422	26.2254	34.8854	34.8888	34.8789
52650	34.8855	34.8858	28.2408	21.2463	34.8888	32.9502	34.0403	33.7717	33.571	33.4343	26.4432	26.2234	34.8914	34.8908	34.8799
52680	34.8845	34.8878	28.2387	21.2563	34.8858	32.9492	34.0393	33.7697	33.573	33.4323	26.4432	26.2244	34.8884	34.8918	34.8769
52710	34.8835	34.8888	28.2408	21.2623	34.8868	32.9492	34.0403	33.7707	33.572	33.4343	26.4432	26.2244	34.8894	34.8898	34.8809
52740	34.8865	34.8858	28.2398	21.2733	34.8838	32.9502	34.0393	33.7717	33.571	33.4333	26.4432	26.2264	34.8914	34.8908	34.8809
52770	34.8845	34.8888	28.2387	21.2613	34.8868	32.9492	34.0393	33.7677	33.573	33.4323	26.4422	26.2234	34.8904	34.8898	34.8789
52800	34.8865	34.8858	28.2377	21.2833	34.8838	32.9492	34.0403	33.7687	33.571	33.4333	26.4442	26.2244	34.8954	34.8908	34.8789
52830	34.8875	34.8858	28.2398	21.2783	34.8858	32.9482	34.0393	33.7717	33.57	33.4333	26.4442	26.2224	34.8894	34.8908	34.8819
52860	34.8835	34.8838	28.2418	21.2763	34.8848	32.9482	34.0393	33.7727	33.57	33.4353	26.4442	26.2234	34.8914	34.8888	34.8769
52890	34.8835	34.8858	28.2398	21.2763	34.8838	32.9482	34.0403	33.7707	33.571	33.4343	26.4452	26.2244	34.8894	34.8878	34.8789
52920	34.8865	34.8878	28.2377	21.2843	34.8838	32.9472	34.0393	33.7687	33.57	33.4333	26.4452	26.2244	34.8864	34.8888	34.8769
52950	34.8865	34.8848	28.2377	21.2683	34.8808	32.9472	34.0393	33.7687	33.57	33.4333	26.4432	26.2244	34.8914	34.8908	34.8809
52980	34.8855	34.8838	28.2398	21.2633	34.8828	32.9512	34.0393	33.7727	33.569	33.4353	26.4452	26.2234	34.8874	34.8858	34.8789
53010	34.8865	34.8858	28.2398	21.2593	34.8868	32.9472	34.0393	33.7697	33.57	33.4333	26.4452	26.2234	34.8894	34.8908	34.8769
53040	34.8865	34.8868	28.2408	21.2463	34.8848	32.9482	34.0423	33.7727	33.569	33.4363	26.4452	26.2264	34.8874	34.8878	34.8779
53070	34.8865	34.8878	28.2387	21.2493	34.8838	32.9472	34.0403	33.7707	33.572	33.4323	26.4442	26.2234	34.8904	34.8918	34.8779
53100	34.8855	34.8878	28.2387	21.2533	34.8838	32.9472	34.0393	33.7697	33.57	33.4343	26.4422	26.2244	34.8874	34.8888	34.8769
53130	34.8835	34.8848	28.2398	21.2493	34.8848	32.9482	34.0413	33.7717	33.568	33.4333	26.4432	26.2264	34.8884	34.8888	34.8759
53160	34.8855	34.8878	28.2398	21.2543	34.8808	32.9472	34.0393	33.7707	33.57	33.4343	26.4422	26.2244	34.8834	34.8888	34.8749
53190	34.8875	34.8868	28.2398	21.2373	34.8878	32.9462	34.0393	33.7717	33.572	33.4323	26.4442	26.2254	34.8914	34.8848	34.8799
53220	34.8865	34.8868	28.2398	21.2533	34.8858	32.9472	34.0393	33.7697	33.57	33.4343	26.4432	26.2264	34.8894	34.8898	34.8809
53250	34.8865	34.8838	28.2418	21.2483	34.8858	32.9442	34.0423	33.7697	33.571	33.4323	26.4452	26.2244	34.8884	34.8898	34.8789
53280	34.8915	34.8938	28.2398	21.2363	34.8858	32.9472	34.0423	33.7697	33.571	33.4353	26.4422	26.2264	34.8904	34.8908	34.8769
53310	34.8905	34.8898	28.2398	21.2253	34.8878	32.9442	34.0413	33.7687	33.57	33.4323	26.4442	26.2254	34.8974	34.8948	34.8839
53340	34.8885	34.8858	28.2418	21.2283	34.8868	32.9462	34.0393	33.7717	33.571	33.4323	26.4432	26.2234	34.8934	34.8928	34.8829
53370	34.8865	34.8878	28.2398	21.2253	34.8898	32.9432	34.0403	33.7677	33.572	33.4323	26.4442	26.2254	34.8914	34.8908	34.8819
53400	34.8875	34.8888	28.2408	21.2373	34.8878	32.9452	34.0373	33.7697	33.571	33.4303	26.4432	26.2234	34.8904	34.8908	34.8809
53430	34.8905	34.8898	28.2408	21.2503	34.8868	32.9442	34.0393	33.7707	33.57	33.4303	26.4442	26.2244	34.8904	34.8918	34.8799
53460	34.8865	34.8878	28.2428	21.2753	34.8858	32.9442	34.0393	33.7697	33.572	33.4323	26.4462	26.2264	34.8914	34.8938	34.8829
53490	34.8875	34.8878	28.2398	21.2923	34.8888	32.9442	34.0393	33.7687	33.569	33.4313	26.4442	26.2264	34.8904	34.8908	34.8819
53520	34.8865	34.8888	28.2398	21.2873	34.8838	32.9442	34.0393	33.7687	33.572	33.4323	26.4442	26.2254	34.8934	34.8918	34.8779
53550	34.8875	34.8918	28.2408	21.2763	34.8878	32.9422	34.0393	33.7687	33.569	33.4333	26.4432	26.2244	34.8904	34.8928	34.8829
53580	34.8905	34.8878	28.2387	21.2763	34.8848	32.9422	34.0393	33.7687	33.57	33.4343	26.4432	26.2254	34.8914	34.8928	34.8829
53610	34.8875	34.8898	28.2418	21.2743	34.8868	32.9432	34.0393	33.7687	33.57	33.4323	26.4422	26.2244	34.8914	34.8918	34.8789
53640	34.8885	34.8878	28.2387	21.2863	34.8888	32.9452	34.0373	33.7687	33.571	33.4323	26.4432	26.2234	34.8784	34.8938	34.8799
53670	34.8895	34.8878	28.2408	21.2823	34.8868	32.9422	34.0373	33.7697	33.571	33.4323	26.4452	26.2234	34.8934	34.8898	34.8819
53700	34.8875	34.8878	28.2398	21.2823	34.8858	32.9432	34.0383	33.7687	33.57	33.4323	26.4422	26.2234	34.8914	34.8928	34.8789
53730	34.8885	34.8868	28.2408	21.2773	34.8888	32.9442	34.0393	33.7677	33.57	33.4343	26.4422	26.2244	34.8844	34.8918	34.8809
53760	34.8875	34.8898	28.2408	21.2853	34.8878	32.9432	34.0413	33.7687	33.57	33.4323	26.4432	26.2234	34.8914	34.8928	34.8779
53790	34.8865	34.8908	28.2408	21.2773	34.8868	32.9442	34.0403	33.7677	33.57	33.4323	26.4412	26.2264	34.8914	34.8918	34.8829
53820	34.8885	34.8848	28.2418	21.2653	34.8878	32.9432	34.0393	33.7687	33.571	33.4323	26.4442	26.2254	34.8934	34.8908	34.8799
53850	34.8875	34.8878	28.2377	21.2753	34.8888	32.9422	34.0393	33.7687	33.573	33.4323	26.4442	26.2254	34.8904	34.8938	34.8789
53880	34.8895	34.8868	28.2398	21.2663	34.8838	32.9422	34.0393	33.7687	33.571	33.4333	26.4442	26.2244	34.8924	34.8948	34.8799
53910	34.8855	34.8848	28.2398	21.2363	34.8878	32.9432	34.0413	33.7697	33.572	33.4323	26.4442	26.2244	34.8934	34.8908	34.8829
53940	34.8845	34.8838	28.2408	21.2543	34.8858	32.9432	34.0373	33.7697	33.572	33.4313	26.4422	26.2244	34.8904	34.8888	34.8779
53970	34.8855	34.8858	28.2408	21.2743	34.8838	32.9412	34.0413	33.7687	33.571	33.4323	26.4442	26.2254	34.8914	34.8878	34.8809
54000	34.8865	34.8848	28.2387	21.3073	34.8808	32.9412	34.0393	33.7677	33.57	33.4323	26.4442	26.2254	34.8894	34.8878	34.8809
54030	34.8845	34.8878	28.2418	21.2833	34.8848	32.9412	34.0393	33.7707	33.57	33.4343	26.4422	26.2254	34.8904	34.8868	34.8809
54060	34.8855	34.8878	28.2408	21.2643	34.8868	32.9412	34.0403	33.7707	33.569	33.4323	26.4432	26.2264	34.8894	34.8868	34.8799
54090	34.8865	34.8878	28.2398	21.2573	34.8878	32.9422	34.0393	33.7697	33.571	33.4333	26.4432	26.2254	34.8894	34.8928	34.8809
54120	34.8855	34.8868	28.2428	21.2393	34.8838	32.9422	34.0393	33.7687	33.571	33.4313	26.4422	26.2264	34.8884	34.8918	34.8809
54150	34.8865	34.8858	28.2387	21.2433	34.8818	32.9422	34.0403	33.7687	33.57	33.4323	26.4442	26.2254	34.8844	34.8878	34.8799
54180	34.8865	34.8858	28.2398	21.2693	34.8848	32.9412	34.0403	33.7687	33.573	33.4343	26.4422	26.2254	34.8874	34.8898	34.8799
54210	34.8845	34.8868	28.2408	21.2713	34.8878	32.9432	34.0393	33.7697	33.57	33.4323	26.4432	26.2254	34.8864	34.8898	34.8779
54240	34.8865	34.8858	28.2418	21.2833	34.8868	32.9432	34.0393	33.7687	33.571	33.4323	26.4432	26.2244	34.8874	34.8888	34.8769
54270	34.8875	34.8858	28.2408	21.2843	34.8848	32.9422	34.0403	33.7677	33.572	33.4323	26.4442	26.2264	34.8854	34.8908	34.8769
54300	34.8855	34.8878	28.2408	21.2703	34.8848	32.9432	34.0393	33.7687	33.57	33.4313	26.4412	26.2274	34.8904	34.8878	34.8789
54330	34.8865	34.8878	28.2418	21.2773	34.8848	32.9412	34.0403	33.7677	33.571	33.4333	26.4422	26.2254	34.8864	34.8888	34.8789
54360	34.8885	34.8878	28.2428	21.2853	34.8858	32.9422	34.0393	33.7687	33.57	33.4313	26.4452	26.2264	34.8874	34.8888	34.8799
54390	34.8865	34.8878	28.2408	21.2873	34.8808	32.9402	34.0403	33.7687	33.571	33.4303	26.4432	26.2264	34.8874	34.8918	34.8819
54420	34.8875	34.8858	28.2418	21.2683	34.8828	32.9412	34.0393	33.7687	33.57	33.4333	26.4432	26.2264	34.8894	34.8838	34.8809
54450	34.8865	34.8858	28.2398	21.2653	34.8878	32.9392	34.0393	33.7687	33.572	33.4323	26.4442	26.2254	34.8914	34.8928	34.8819
54480	34.8845	34.8858	28.2408	21.2693	34.8838	32.9412	34.0413	33.7677	33.571	33.4333	26.4422	26.2264	34.8844	34.8908	34.8799
54510	34.8855	34.8858	28.2398	21.2683	34.8828	32.9412	34.0383	33.7687	33.571	33.4323	26.4422	26.2244	34.8904	34.8888	34.8789
54540	34.8855	34.8878	28.2408	21.2573	34.8848	32.9412	34.0393	33.7677	33.57	33.4323	26.4442	26.2264	34.8894	34.8928	34.8779
54570	34.8845	34.8858	28.2408	21.2663	34.8798	32.9402	34.0383	33.7687	33.571	33.4323	26.4442	26.2254	34.8864	34.8918	34.8779
54600	34.8865	34.8858	28.2418	21.2903	34.8838	32.9412	34.0413	33.7687	33.572	33.4333	26.4422	26.2264	34.8854	34.8878	34.8779
54630	34.8845	34.8848	28.2398	21.2783	34.8848	32.9392	34.0403	33.7687	33.57	33.4323	26.4442	26.2244	34.8884	34.8898	34.8789
54660	34.8835	34.8818	28.2408	21.2883	34.8828	32.9392	34.0383	33.7697	33.571	33.4313	26.4442	26.2244	34.8874	34.8888	34.8789
54690	34.8855	34.8838	28.2398	21.2633	34.8848	32.9432	34.0393	33.7687	33.572	33.4313	26.4442	26.2254	34.8914	34.8888	34.8809
54720	34.8855	34.8858	28.2398	21.2553	34.8858	32.9412	34.0393	33.7687	33.57	33.4323	26.4452	26.2264	34.8854	34.8898	34.8799
54750	34.8855	34.8828	28.2428	21.2663	34.8838	32.9412	34.0383	33.7697	33.57	33.4313	26.4442	26.2264	34.8854	34.8898	34.8779
54780	34.8855	34.8868	28.2438	21.2593	34.8828	32.9382	34.0393	33.7677	33.571	33.4333	26.4432	26.2224	34.8864	34.8898	34.8729
54810	34.8825	34.8818	28.2398	21.2603	34.8818	32.9392	34.0383	33.7687	33.571	33.4323	26.4442	26.2274	34.8864	34.8878	34.8749
54840	34.8865	34.8878	28.2408	21.2783	34.8828	32.9402	34.0393	33.7677	33.57	33.4313	26.4442	26.2254	34.8874	34.8908	34.8759
54870	34.8845	34.8838	28.2418	21.2813	34.8828	32.9412	34.0403	33.7697	33.57	33.4313	26.4442	26.2264	34.8884	34.8898	34.8789
54900	34.8845	34.8858	28.2438	21.2713	34.8818	32.9412	34.0403	33.7687	33.571	33.4313	26.4442	26.2264	34.8824	34.8898	34.8769
54930	34.8855	34.8858	28.2408	21.2853	34.8808	32.9402	34.0393	33.7677	33.572	33.4323	26.4422	26.2254	34.8864	34.8868	34.8769
54960	34.8855	34.8858	28.2408	21.2663	34.8828	32.9382	34.0393	33.7667	33.57	33.4323	26.4442	26.2264	34.8894	34.8878	34.8769
54990	34.8835	34.8848	28.2398	21.2623	34.8838	32.9382	34.0393	33.7687	33.571	33.4333	26.4432	26.2254	34.8904	34.8918	34.8799
55020	34.8845	34.8828	28.2428	21.2763	34.8838	32.9392	34.0403	33.7687	33.572	33.4323	26.4442	26.2264	34.8854	34.8948	34.8789
55050	34.8845	34.8858	28.2408	21.3003	34.8808	32.9382	34.0403	33.7657	33.571	33.4313	26.4452	26.2254	34.8894	34.8888	34.8789
55080	34.8855	34.8858	28.2398	21.3043	34.8838	32.9382	34.0393	33.7687	33.57	33.4333	26.4432	26.2264	34.8864	34.8918	34.8739
55110	34.8825	34.8838	28.2418	21.2903	34.8838	32.9372	34.0413	33.7687	33.572	33.4333	26.4432	26.2254	34.8894	34.8838	34.8759
55140	34.8715	34.8868	28.2418	21.2603	34.8828	32.9392	34.0383	33.7697	33.57	33.4313	26.4442	26.2244	34.8924	34.8868	34.8789
55170	34.8825	34.8838	28.2408	21.2623	34.8828	32.9362	34.0403	33.7687	33.57	33.4333	26.4432	26.2264	34.8864	34.8918	34.8739
55200	34.8835	34.8838	28.2418	21.2683	34.8818	32.9372	34.0383	33.7677	33.572	33.4323	26.4432	26.2284	34.8834	34.8878	34.8739
55230	34.8835	34.8838	28.2408	21.2913	34.8818	32.9392	34.0393	33.7687	33.571	33.4303	26.4442	26.2244	34.8864	34.8878	34.8749
55260	34.8825	34.8838	28.2428	21.2853	34.8848	32.9372	34.0393	33.7697	33.572	33.4323	26.4432	26.2284	34.8884	34.8868	34.8779
55290	34.8855	34.8848	28.2398	21.2693	34.8828	32.9352	34.0383	33.7667	33.57	33.4323	26.4432	26.2274	34.8854	34.8858	34.8769
55320	34.8865	34.8838	28.2408	21.2753	34.8848	32.9362	34.0383	33.7697	33.57	33.4323	26.4442	26.2264	34.8874	34.8898	34.8769
55350	34.8825	34.8828	28.2438	21.2893	34.8808	32.9352	34.0363	33.7687	33.57	33.4333	26.4452	26.2264	34.8884	34.8848	34.8789
55380	34.8815	34.8838	28.2398	21.2723	34.8818	32.9332	34.0383	33.7677	33.572	33.4343	26.4422	26.2274	34.8864	34.8838	34.8789
55410	34.8815	34.8848	28.2418	21.2713	34.8838	32.9332	34.0393	33.7667	33.57	33.4323	26.4442	26.2264	34.8894	34.8868	34.8769
55440	34.8835	34.8878	28.2418	21.2663	34.8818	32.9342	34.0393	33.7677	33.569	33.4333	26.4412	26.2264	34.8824	34.8888	34.8739
55470	34.8835	34.8838	28.2418	21.2533	34.8838	32.9332	34.0393	33.7677	33.572	33.4323	26.4432	26.2254	34.8854	34.8898	34.8759
55500	34.8845	34.8848	28.2398	21.2693	34.8828	32.9332	34.0363	33.7667	33.571	33.4323	26.4442	26.2274	34.8834	34.8868	34.8779
55530	34.8835	34.8828	28.2418	21.2693	34.8778	32.9302	34.0393	33.7687	33.571	33.4323	26.4452	26.2264	34.8844	34.8848	34.8769
55560	34.8815	34.8828	28.2418	21.2643	34.8838	32.9332	34.0383	33.7667	33.57	33.4313	26.4432	26.2264	34.8844	34.8878	34.8749
55590	34.8805	34.8838	28.2398	21.2703	34.8798	32.9292	34.0393	33.7677	33.57	33.4323	26.4422	26.2274	34.8824	34.8878	34.8739
55620	34.8825	34.8828	28.2428	21.2643	34.8838	32.9302	34.0383	33.7657	33.572	33.4333	26.4462	26.2274	34.8844	34.8868	34.8769
55650	34.8825	34.8848	28.2408	21.2603	34.8808	32.9312	34.0363	33.7677	33.57	33.4323	26.4442	26.2284	34.8854	34.8888	34.8769
55680	34.8825	34.8818	28.2428	21.2723	34.8848	32.9302	34.0393	33.7657	33.572	33.4343	26.4432	26.2294	34.8854	34.8888	34.8799
55710	34.8835	34.8828	28.2418	21.2513	34.8848	32.9282	34.0383	33.7667	33.571	33.4333	26.4452	26.2274	34.8874	34.8858	34.8759
55740	34.8835	34.8838	28.2428	21.2583	34.8838	32.9302	34.0393	33.7677	33.57	33.4323	26.4442	26.2284	34.8864	34.8888	34.8729
55770	34.8825	34.8828	28.2408	21.2473	34.8818	32.9292	34.0373	33.7667	33.57	33.4323	26.4442	26.2294	34.8874	34.8858	34.8799
55800	34.8825	34.8848	28.2418	21.2493	34.8828	32.9292	34.0383	33.7687	33.567	33.4313	26.4452	26.2284	34.8894	34.8898	34.8749
55830	34.8835	34.8868	28.2428	21.2603	34.8848	32.9282	34.0373	33.7637	33.57	33.4313	26.4442	26.2274	34.8854	34.8888	34.8779
55860	34.8835	34.8858	28.2438	21.2393	34.8838	32.9292	34.0353	33.7657	33.572	33.4303	26.4452	26.2274	34.8844	34.8888	34.8759
55890	34.8875	34.8878	28.2418	21.2363	34.8788	32.9292	34.0373	33.7677	33.57	33.4323	26.4462	26.2284	34.8834	34.8868	34.8729
55920	34.8835	34.8858	28.2418	21.2453	34.8858	32.9272	34.0363	33.7667	33.57	33.4313	26.4442	26.2284	34.8884	34.8908	34.8809
55950	34.8855	34.8858	28.2428	21.2633	34.8848	32.9282	34.0363	33.7677	33.571	33.4333	26.4462	26.2274	34.8874	34.8878	34.8799
55980	34.8865	34.8878	28.2408	21.2643	34.8848	32.9292	34.0363	33.7667	33.569	33.4323	26.4442	26.2274	34.8894	34.8858	34.8809
56010	34.8835	34.8838	28.2438	21.2603	34.8808	32.9282	34.0363	33.7657	33.569	33.4323	26.4442	26.2284	34.8904	34.8878	34.8789
56040	34.8865	34.8858	28.2428	21.2693	34.8858	32.9252	34.0373	33.7667	33.57	33.4333	26.4432	26.2274	34.8884	34.8828	34.8789
56070	34.8835	34.8848	28.2418	21.2593	34.8848	32.9262	34.0393	33.7677	33.57	33.4333	26.4432	26.2264	34.8864	34.8898	34.8739
56100	34.8805	34.8808	28.2418	21.2613	34.8818	32.9262	34.0373	33.7677	33.569	33.4343	26.4462	26.2294	34.8844	34.8838	34.8769
56130	34.8825	34.8848	28.2418	21.2663	34.8818	32.9252	34.0383	33.7657	33.571	33.4303	26.4442	26.2284	34.8874	34.8898	34.8759
56160	34.8825	34.8838	28.2418	21.2893	34.8868	32.9252	34.0363	33.7667	33.57	33.4323	26.4452	26.2284	34.8884	34.8908	34.8789
56190	34.8855	34.8858	28.2428	21.2873	34.8848	32.9222	34.0383	33.7647	33.57	33.4323	26.4452	26.2284	34.8914	34.8898	34.8799
56220	34.8855	34.8888	28.2418	21.2573	34.8868	32.9252	34.0393	33.7647	33.569	33.4333	26.4442	26.2284	34.8884	34.8898	34.8779
56250	34.8855	34.8868	28.2428	21.2683	34.8848	32.9252	34.0383	33.7677	33.569	33.4313	26.4462	26.2284	34.8884	34.8898	34.8739
56280	34.8835	34.8828	28.2458	21.2883	34.8858	32.9262	34.0383	33.7677	33.57	33.4323	26.4452	26.2264	34.8884	34.8918	34.8779
56310	34.8875	34.8858	28.2438	21.2753	34.8858	32.9242	34.0383	33.7687	33.569	33.4323	26.4442	26.2264	34.8854	34.8898	34.8779
56340	34.8855	34.8858	28.2438	21.2793	34.8858	32.9222	34.0373	33.7657	33.57	33.4323	26.4462	26.2274	34.8874	34.8918	34.8759
56370	34.8865	34.8848	28.2458	21.3083	34.8858	32.9232	34.0383	33.7667	33.569	33.4333	26.4462	26.2274	34.8884	34.8938	34.8779
56400	34.8855	34.8868	28.2428	21.3113	34.8838	32.9232	34.0363	33.7647	33.571	33.4333	26.4462	26.2284	34.8884	34.8888	34.8799
56430	34.8865	34.8868	28.2438	21.2803	34.8818	32.9242	34.0383	33.7657	33.571	33.4333	26.4452	26.2284	34.8874	34.8898	34.8789
56460	34.8855	34.8878	28.2448	21.2673	34.8838	32.9242	34.0393	33.7647	33.57	33.4323	26.4462	26.2274	34.8894	34.8878	34.8799
56490	34.8855	34.8888	28.2418	21.2953	34.8838	32.9212	34.0393	33.7657	33.57	33.4323	26.4452	26.2294	34.8824	34.8898	34.8809
56520	34.8865	34.8878	28.2418	21.3023	34.8878	32.9232	34.0363	33.7647	33.57	33.4323	26.4462	26.2274	34.8924	34.8878	34.8829
56550	34.8865	34.8868	28.2438	21.3073	34.8888	32.9232	34.0383	33.7647	33.571	33.4313	26.4442	26.2274	34.8904	34.8888	34.8779
56580	34.8855	34.8868	28.2438	21.2833	34.8868	32.9242	34.0383	33.7657	33.569	33.4313	26.4452	26.2274	34.8884	34.8908	34.8789
56610	34.8845	34.8878	28.2408	21.2643	34.8868	32.9222	34.0373	33.7657	33.568	33.4333	26.4442	26.2284	34.8874	34.8888	34.8819
56640	34.8865	34.8858	28.2418	21.2443	34.8888	32.9222	34.0403	33.7657	33.57	33.4313	26.4452	26.2274	34.8904	34.8958	34.8809
56670	34.8855	34.8878	28.2438	21.2603	34.8848	32.9222	34.0373	33.7637	33.57	33.4323	26.4452	26.2294	34.8884	34.8908	34.8809
56700	34.8855	34.8868	28.2428	21.2453	34.8858	32.9232	34.0373	33.7657	33.57	33.4323	26.4462	26.2314	34.8934	34.8918	34.8809
56730	34.8895	34.8908	28.2438	21.2693	34.8838	32.9212	34.0383	33.7667	33.572	33.4303	26.4472	26.2274	34.8914	34.8878	34.8809
56760	34.8855	34.8828	28.2418	21.2663	34.8868	32.9232	34.0373	33.7657	33.569	33.4323	26.4462	26.2294	34.8914	34.8898	34.8819
56790	34.8865	34.8878	28.2418	21.2883	34.8888	32.9202	34.0373	33.7677	33.57	33.4313	26.4442	26.2284	34.8934	34.8908	34.8859
56820	34.8875	34.8898	28.2458	21.2713	34.8878	32.9212	34.0383	33.7667	33.571	33.4313	26.4452	26.2314	34.8904	34.8918	34.8829
56850	34.8885	34.8858	28.2428	21.2463	34.8868	32.9192	34.0373	33.7647	33.57	33.4303	26.4462	26.2284	34.8904	34.8968	34.8829
56880	34.8875	34.8898	28.2448	21.2683	34.8868	32.9192	34.0383	33.7687	33.568	33.4313	26.4462	26.2284	34.8894	34.8908	34.8819
56910	34.8885	34.8928	28.2428	21.2533	34.8918	32.9182	34.0373	33.7647	33.57	33.4323	26.4452	26.2294	34.8924	34.8948	34.8809
56940	34.8875	34.8908	28.2428	21.2463	34.8888	32.9172	34.0383	33.7647	33.568	33.4313	26.4452	26.2284	34.8924	34.8958	34.8789
56970	34.8865	34.8868	28.2438	21.2683	34.8858	32.9182	34.0383	33.7657	33.571	33.4313	26.4452	26.2284	34.8884	34.8928	34.8819
57000	34.8845	34.8888	28.2438	21.2853	34.8858	32.9192	34.0373	33.7647	33.568	33.4323	26.4472	26.2284	34.8934	34.8878	34.8809
57030	34.8875	34.8888	28.2448	21.2743	34.8858	32.9192	34.0383	33.7647	33.569	33.4303	26.4462	26.2294	34.8934	34.8918	34.8799
57060	34.8865	34.8888	28.2428	21.2813	34.8858	32.9172	34.0383	33.7647	33.569	33.4333	26.4452	26.2304	34.8944	34.8878	34.8829
57090	34.8845	34.8848	28.2428	21.2823	34.8878	32.9192	34.0353	33.7657	33.569	33.4313	26.4452	26.2294	34.8904	34.8948	34.8769
57120	34.8855	34.8868	28.2428	21.2873	34.8818	32.9182	34.0363	33.7637	33.571	33.4323	26.4452	26.2294	34.8904	34.8908	34.8799
57150	34.8865	34.8878	28.2438	21.2973	34.8888	32.9172	34.0373	33.7647	33.57	33.4303	26.4462	26.2284	34.8894	34.8918	34.8779
57180	34.8875	34.8878	28.2438	21.2763	34.8878	32.9172	34.0383	33.7667	33.569	33.4313	26.4452	26.2294	34.8894	34.8898	34.8789
57210	34.8885	34.8898	28.2468	21.2743	34.8858	32.9152	34.0363	33.7627	33.571	33.4323	26.4442	26.2294	34.8904	34.8928	34.8819
57240	34.8875	34.8868	28.2438	21.2733	34.8868	32.9152	34.0383	33.7657	33.569	33.4323	26.4462	26.2294	34.8904	34.8948	34.8769
57270	34.8865	34.8858	28.2428	21.2493	34.8878	32.9152	34.0363	33.7657	33.57	33.4313	26.4472	26.2294	34.8894	34.8908	34.8819
57300	34.8895	34.8868	28.2458	21.2423	34.8858	32.9132	34.0383	33.7677	33.57	33.4303	26.4462	26.2294	34.8874	34.8928	34.8799
57330	34.8865	34.8878	28.2458	21.2393	34.8858	32.9182	34.0383	33.7657	33.569	33.4303	26.4462	26.2304	34.8874	34.8928	34.8769
57360	34.8855	34.8858	28.2458	21.2443	34.8878	32.9172	34.0393	33.7657	33.568	33.4313	26.4462	26.2304	34.8874	34.8928	34.8809
57390	34.8875	34.8888	28.2438	21.2533	34.8858	32.9152	34.0373	33.7667	33.569	33.4313	26.4462	26.2294	34.8924	34.8878	34.8779
57420	34.8875	34.8868	28.2428	21.2413	34.8878	32.9162	34.0363	33.7657	33.57	33.4323	26.4452	26.2304	34.8874	34.8918	34.8799
57450	34.8885	34.8908	28.2448	21.2513	34.8878	32.9142	34.0363	33.7677	33.57	33.4323	26.4462	26.2284	34.8884	34.8898	34.8829
57480	34.8885	34.8898	28.2438	21.2363	34.8898	32.9142	34.0383	33.7637	33.569	33.4323	26.4462	26.2294	34.8904	34.8958	34.8849
57510	34.8875	34.8918	28.2448	21.2463	34.8898	32.9152	34.0383	33.7637	33.568	33.4283	26.4462	26.2304	34.8924	34.8948	34.8819
57540	34.8885	34.8878	28.2458	21.2603	34.8878	32.9172	34.0373	33.7647	33.57	33.4303	26.4462	26.2294	34.8884	34.8938	34.8809
57570	34.8895	34.8908	28.2438	21.2623	34.8878	32.9162	34.0373	33.7637	33.57	33.4313	26.4452	26.2304	34.8894	34.8938	34.8809
57600	34.8885	34.8918	28.2458	21.2663	34.8888	32.9132	34.0383	33.7647	33.571	33.4323	26.4462	26.2304	34.8904	34.8958	34.8809
57630	34.8905	34.8888	28.2438	21.2633	34.8888	32.9142	34.0383	33.7667	33.57	33.4313	26.4472	26.2304	34.8924	34.8898	34.8819
57660	34.8895	34.8928	28.2438	21.2513	34.8888	32.9142	34.0383	33.7657	33.57	33.4313	26.4462	26.2304	34.8914	34.8898	34.8809
57690	34.8865	34.8878	28.2458	21.2743	34.8878	32.9132	34.0383	33.7667	33.57	33.4323	26.4462	26.2294	34.8894	34.8938	34.8809
57720	34.8885	34.8898	28.2438	21.2803	34.8868	32.9142	34.0363	33.7667	33.57	33.4303	26.4462	26.2294	34.8894	34.8908	34.8809
57750	34.8895	34.8888	28.2438	21.2613	34.8878	32.9142	34.0383	33.7657	33.569	33.4343	26.4462	26.2314	34.8894	34.8888	34.8799
57780	34.8875	34.8878	28.2438	21.2533	34.8878	32.9122	34.0393	33.7637	33.571	33.4313	26.4472	26.2314	34.8894	34.8918	34.8799
57810	34.8895	34.8888	28.2448	21.2443	34.8878	32.9122	34.0373	33.7657	33.569	33.4333	26.4472	26.2284	34.8924	34.8918	34.8799
57840	34.8865	34.8918	28.2448	21.2543	34.8868	32.9122	34.0373	33.7647	33.569	33.4303	26.4482	26.2304	34.8874	34.8928	34.8809
57870	34.8885	34.8888	28.2448	21.2683	34.8888	32.9112	34.0383	33.7667	33.572	33.4323	26.4472	26.2314	34.8924	34.8948	34.8819
57900	34.8885	34.8898	28.2448	21.2853	34.8868	32.9122	34.0373	33.7667	33.569	33.4313	26.4462	26.2304	34.8884	34.8938	34.8759
57930	34.8875	34.8898	28.2458	21.2763	34.8858	32.9102	34.0393	33.7677	33.57	33.4303	26.4452	26.2314	34.8914	34.8908	34.8809
57960	34.8885	34.8888	28.2458	21.2793	34.8888	32.9122	34.0363	33.7647	33.568	33.4323	26.4472	26.2284	34.8904	34.8888	34.8809
57990	34.8885	34.8888	28.2448	21.2593	34.8878	32.9112	34.0373	33.7657	33.569	33.4303	26.4462	26.2304	34.8914	34.8898	34.8799
58020	34.8815	34.8858	28.2448	21.2433	34.8838	32.9082	34.0373	33.7647	33.57	33.4323	26.4482	26.2314	34.8914	34.8928	34.8809
58050	34.8825	34.8858	28.2448	21.2803	34.8838	32.9092	34.0393	33.7657	33.571	33.4313	26.4462	26.2294	34.8904	34.8918	34.8779
58080	34.8855	34.8858	28.2458	21.2763	34.8858	32.9092	34.0393	33.7647	33.57	33.4313	26.4482	26.2344	34.8844	34.8918	34.8769
58110	34.8845	34.8878	28.2458	21.2733	34.8838	32.9082	34.0393	33.7647	33.572	33.4323	26.4472	26.2294	34.8914	34.8888	34.8819
58140	34.8845	34.8828	28.2458	21.2883	34.8868	32.9092	34.0383	33.7677	33.57	33.4343	26.4462	26.2304	34.8884	34.8908	34.8759
58170	34.8855	34.8878	28.2468	21.2833	34.8858	32.9082	34.0383	33.7657	33.57	33.4313	26.4492	26.2324	34.8854	34.8858	34.8769
58200	34.8875	34.8868	28.2448	21.2983	34.8868	32.9082	34.0373	33.7637	33.57	33.4323	26.4472	26.2324	34.8874	34.8858	34.8809
58230	34.8865	34.8868	28.2428	21.2813	34.8828	32.9072	34.0353	33.7637	33.571	33.4323	26.4502	26.2324	34.8874	34.8838	34.8809
58260	34.8835	34.8838	28.2458	21.2803	34.8828	32.9072	34.0373	33.7677	33.572	33.4323	26.4482	26.2304	34.8904	34.8898	34.8789
58290	34.8885	34.8898	28.2468	21.2943	34.8838	32.9062	34.0373	33.7647	33.57	33.4323	26.4452	26.2304	34.8884	34.8908	34.8799
58320	34.8865	34.8848	28.2458	21.2763	34.8838	32.9062	34.0403	33.7657	33.57	33.4313	26.4482	26.2304	34.8914	34.8918	34.8799
58350	34.8855	34.8848	28.2458	21.2863	34.8868	32.9062	34.0383	33.7647	33.569	33.4323	26.4482	26.2314	34.8884	34.8908	34.8799
58380	34.8845	34.8858	28.2458	21.2703	34.8838	32.9072	34.0373	33.7647	33.572	33.4333	26.4482	26.2314	34.8884	34.8898	34.8799
58410	34.8835	34.8838	28.2468	21.2623	34.8828	32.9062	34.0383	33.7627	33.57	33.4323	26.4472	26.2334	34.8894	34.8878	34.8809
58440	34.8845	34.8888	28.2448	21.2543	34.8838	32.9062	34.0383	33.7657	33.572	33.4323	26.4482	26.2324	34.8894	34.8868	34.8779
58470	34.8865	34.8888	28.2468	21.2393	34.8828	32.9052	34.0393	33.7637	33.571	33.4323	26.4482	26.2324	34.8864	34.8868	34.8749
58500	34.8845	34.8858	28.2468	21.2373	34.8808	32.9062	34.0363	33.7657	33.57	33.4293	26.4482	26.2304	34.8924	34.8918	34.8779
58530	34.8865	34.8878	28.2468	21.2543	34.8798	32.9082	34.0373	33.7647	33.569	33.4313	26.4492	26.2314	34.8874	34.8898	34.8779
58560	34.8905	34.8928	28.2458	21.2673	34.8878	32.9052	34.0393	33.7627	33.569	33.4313	26.4482	26.2334	34.8934	34.8908	34.8829
58590	34.8895	34.8898	28.2468	21.2783	34.8878	32.9052	34.0373	33.7627	33.569	33.4303	26.4482	26.2324	34.8924	34.8928	34.8809
58620	34.8865	34.8868	28.2458	21.2853	34.8828	32.9052	34.0383	33.7627	33.572	33.4323	26.4482	26.2304	34.8954	34.8948	34.8809
58650	34.8885	34.8868	28.2458	21.2573	34.8908	32.9062	34.0373	33.7637	33.57	33.4333	26.4482	26.2324	34.8954	34.8918	34.8829
58680	34.8905	34.8908	28.2478	21.2443	34.8888	32.9072	34.0363	33.7647	33.571	33.4323	26.4492	26.2324	34.8904	34.8988	34.8809
58710	34.8875	34.8858	28.2458	21.2603	34.8878	32.9062	34.0383	33.7627	33.573	33.4333	26.4512	26.2324	34.8894	34.8918	34.8839
58740	34.8885	34.8908	28.2468	21.2753	34.8888	32.9052	34.0383	33.7627	33.57	33.4343	26.4482	26.2334	34.8914	34.8918	34.8849
58770	34.8885	34.8908	28.2458	21.2973	34.8918	32.9062	34.0383	33.7627	33.569	33.4323	26.4482	26.2334	34.8964	34.8918	34.8859
58800	34.8885	34.8898	28.2458	21.2893	34.8888	32.9062	34.0393	33.7657	33.572	33.4323	26.4482	26.2304	34.8924	34.8928	34.8839
58830	34.8885	34.8898	28.2468	21.2603	34.8878	32.9062	34.0393	33.7637	33.571	33.4313	26.4502	26.2334	34.8924	34.8908	34.8799
58860	34.8885	34.8888	28.2468	21.2523	34.8898	32.9052	34.0363	33.7647	33.57	33.4313	26.4492	26.2314	34.8884	34.8878	34.8819
58890	34.8885	34.8888	28.2458	21.2473	34.8878	32.9052	34.0393	33.7637	33.571	33.4323	26.4492	26.2334	34.8954	34.8938	34.8839
58920	34.8885	34.8888	28.2478	21.2503	34.8898	32.9052	34.0393	33.7637	33.57	33.4323	26.4492	26.2344	34.8944	34.8928	34.8829
58950	34.8905	34.8908	28.2448	21.2483	34.8828	32.9072	34.0383	33.7637	33.57	33.4323	26.4492	26.2344	34.8934	34.8918	34.8849
58980	34.8895	34.8858	28.2458	21.2573	34.8878	32.9052	34.0373	33.7637	33.571	33.4313	26.4492	26.2324	34.8924	34.8918	34.8809
59010	34.8895	34.8868	28.2438	21.2423	34.8898	32.9052	34.0383	33.7627	33.571	33.4293	26.4492	26.2324	34.8934	34.8948	34.8829
59040	34.8875	34.8878	28.2468	21.2403	34.8858	32.9062	34.0373	33.7637	33.57	33.4333	26.4512	26.2334	34.8884	34.8918	34.8849
59070	34.8885	34.8878	28.2458	21.2663	34.8878	32.9062	34.0393	33.7637	33.57	33.4333	26.4492	26.2304	34.8894	34.8908	34.8829
59100	34.8855	34.8858	28.2448	21.2573	34.8868	32.9042	34.0383	33.7627	33.569	33.4323	26.4492	26.2344	34.8874	34.8918	34.8819
59130	34.8865	34.8878	28.2478	21.2503	34.8828	32.9042	34.0363	33.7647	33.571	33.4313	26.4482	26.2344	34.8904	34.8918	34.8819
59160	34.8875	34.8858	28.2468	21.2453	34.8898	32.9072	34.0373	33.7667	33.572	33.4313	26.4502	26.2334	34.8924	34.8858	34.8839
59190	34.8895	34.8908	28.2458	21.2293	34.8848	32.9052	34.0413	33.7637	33.572	33.4313	26.4482	26.2344	34.8874	34.8898	34.8779
59220	34.8865	34.8888	28.2468	21.2373	34.8878	32.9062	34.0373	33.7637	33.571	33.4323	26.4502	26.2334	34.8934	34.8888	34.8829
59250	34.8875	34.8888	28.2438	21.2513	34.8858	32.9042	34.0393	33.7637	33.571	33.4313	26.4502	26.2324	34.8924	34.8878	34.8829
59280	34.8885	34.8878	28.2468	21.2753	34.8858	32.9042	34.0393	33.7667	33.572	33.4313	26.4492	26.2344	34.8924	34.8898	34.8819
59310	34.8865	34.8898	28.2478	21.2683	34.8868	32.9032	34.0383	33.7637	33.571	33.4323	26.4492	26.2344	34.8944	34.8938	34.8809
59340	34.8885	34.8878	28.2478	21.2923	34.8888	32.9042	34.0383	33.7667	33.57	33.4343	26.4522	26.2324	34.8904	34.8928	34.8829
59370	34.8905	34.8898	28.2478	21.3013	34.8878	32.9072	34.0383	33.7647	33.57	33.4323	26.4502	26.2324	34.8904	34.8888	34.8819
59400	34.8845	34.8868	28.2468	21.2963	34.8828	32.9042	34.0383	33.7647	33.572	33.4333	26.4532	26.2344	34.8904	34.8858	34.8819
59430	34.8905	34.8908	28.2458	21.2823	34.8858	32.9052	34.0383	33.7647	33.571	33.4323	26.4512	26.2334	34.8904	34.8888	34.8769
59460	34.8865	34.8888	28.2468	21.2753	34.8908	32.9052	34.0393	33.7657	33.57	33.4323	26.4512	26.2334	34.8944	34.8908	34.8849
59490	34.8885	34.8898	28.2478	21.2623	34.8898	32.9042	34.0383	33.7627	33.572	33.4313	26.4502	26.2344	34.8904	34.8938	34.8819
59520	34.8855	34.8898	28.2468	21.2623	34.8878	32.9042	34.0373	33.7627	33.572	33.4313	26.4502	26.2344	34.8874	34.8928	34.8789
59550	34.8865	34.8838	28.2468	21.2683	34.8878	32.9042	34.0403	33.7627	33.573	33.4313	26.4502	26.2334	34.8874	34.8908	34.8829
59580	34.8855	34.8888	28.2468	21.2593	34.8858	32.9022	34.0393	33.7597	33.57	33.4343	26.4502	26.2354	34.8924	34.8898	34.8829
59610	34.8875	34.8868	28.2478	21.2853	34.8868	32.9032	34.0383	33.7647	33.57	33.4323	26.4492	26.2324	34.8914	34.8908	34.8819
59640	34.8865	34.8878	28.2458	21.2793	34.8858	32.9032	34.0383	33.7657	33.572	33.4323	26.4512	26.2364	34.8894	34.8908	34.8809
59670	34.8895	34.8888	28.2478	21.2623	34.8888	32.9052	34.0393	33.7617	33.572	33.4323	26.4512	26.2354	34.8914	34.8928	34.8819
59700	34.8875	34.8898	28.2468	21.2673	34.8888	32.9042	34.0393	33.7627	33.572	33.4323	26.4522	26.2344	34.8874	34.8938	34.8749
59730	34.8885	34.8878	28.2478	21.2533	34.8858	32.9022	34.0383	33.7627	33.57	33.4333	26.4502	26.2344	34.8914	34.8918	34.8839
59760	34.8915	34.8888	28.2478	21.2473	34.8838	32.9042	34.0383	33.7657	33.57	33.4333	26.4502	26.2354	34.8904	34.8908	34.8809
59790	34.8875	34.8898	28.2478	21.2383	34.8858	32.9062	34.0363	33.7627	33.571	33.4323	26.4522	26.2334	34.8934	34.8898	34.8829
59820	34.8885	34.8928	28.2488	21.2633	34.8888	32.9032	34.0383	33.7647	33.571	33.4313	26.4522	26.2354	34.8924	34.8938	34.8809
59850	34.8875	34.8858	28.2488	21.2573	34.8898	32.9052	34.0393	33.7617	33.572	33.4323	26.4522	26.2344	34.8934	34.8948	34.8829
59880	34.8875	34.8868	28.2488	21.2523	34.8858	32.9052	34.0393	33.7647	33.57	33.4323	26.4522	26.2324	34.8914	34.8938	34.8829
59910	34.8885	34.8898	28.2468	21.2533	34.8898	32.9042	34.0393	33.7637	33.572	33.4323	26.4522	26.2344	34.8904	34.8938	34.8829
59940	34.8895	34.8858	28.2508	21.2453	34.8878	32.9022	34.0373	33.7657	33.571	33.4333	26.4512	26.2384	34.8934	34.8928	34.8849
59970	34.8885	34.8868	28.2468	21.2643	34.8878	32.9042	34.0393	33.7627	33.57	33.4313	26.4512	26.2354	34.8914	34.8918	34.8839
[truncated: 8,490 more rows]

## Sheet: PVC_38
seconds	water_bottom_left	water_top_left	ecoglas_bottom_left	air	water_bottom_right	paraffin_top	paraffin_center	paraffin_bottom	ecoglas_PVC_bottom	ecoglas_PVC_bottom_2	ecoglas_top_right	ecoglas_bottom_right	water_top_right	water_center_right	water_top_right_2
30	19.6749	19.6539	20.3965	20.7831	19.671	19.8244	19.7649	19.7867	19.8017	19.8091	20.3863	20.3556	19.6683	19.6617	19.6711
60	19.698	19.7059	20.3965	20.7551	19.672	19.8244	19.7609	19.7907	19.7997	19.8111	20.3863	20.3556	19.6673	19.6587	19.6711
90	20.0851	20.1387	20.3985	20.7481	19.787	19.8224	19.7649	19.7877	19.8007	19.8081	20.3873	20.3556	19.6943	19.6797	19.7981
120	20.5183	20.6825	20.3975	20.7471	20.02	19.8224	19.7629	19.7877	19.8007	19.8091	20.3873	20.3556	19.9895	20.0079	19.9391
150	20.8054	20.8504	20.3955	20.7361	20.398	19.8224	19.7629	19.7877	19.7997	19.8111	20.3853	20.3556	20.2687	20.3511	20.2592
180	21.0715	21.1653	20.3975	20.7331	20.777	19.8224	19.7639	19.7867	19.8007	19.8071	20.3843	20.3546	20.4368	20.5211	20.4772
210	21.4706	21.5512	20.3925	20.7321	20.669	19.8214	19.7629	19.7877	19.8017	19.8081	20.3873	20.3566	20.734	20.4761	20.9243
240	21.6987	21.8021	20.3985	20.7491	20.963	19.8224	19.7629	19.7877	19.8007	19.8091	20.3853	20.3546	21.1853	21.0914	20.9243
270	21.8968	21.914	20.3965	20.7441	21.6429	19.8264	19.7649	19.7897	19.8007	19.8061	20.3843	20.3556	21.5025	21.5156	21.5184
300	22.1819	22.3079	20.3945	20.7441	21.606	19.8314	19.7679	19.7907	19.8017	19.8071	20.3853	20.3546	21.6166	21.5716	21.6334
330	22.467	22.4688	20.3965	20.7491	21.7279	19.8344	19.7739	19.7937	19.8027	19.8081	20.3853	20.3566	21.9648	22.0518	22.0925
360	22.7721	22.7997	20.3945	20.7551	22.0609	19.8434	19.7778	19.7967	19.8047	19.8101	20.3853	20.3566	22.1449	22.1609	22.3436
390	23.0152	23.0196	20.3975	20.7361	22.5639	19.8544	19.7858	19.8016	19.8077	19.8111	20.3853	20.3556	22.6162	22.5381	22.6056
420	23.2503	23.3434	20.3945	20.7361	22.6899	19.8654	19.7958	19.8076	19.8097	19.8111	20.3863	20.3546	22.7683	22.8042	22.7446
450	23.5404	23.5873	20.3985	20.7311	22.9769	19.8824	19.8088	19.8176	19.8137	19.8141	20.3853	20.3556	23.0135	22.9763	22.9177
480	23.7965	23.7653	20.3955	20.7421	23.5729	19.9014	19.8238	19.8266	19.8187	19.8181	20.3853	20.3576	23.3637	23.3635	23.4048
510	24.0295	24.0652	20.3985	20.7201	23.7089	19.9244	19.8387	19.8376	19.8227	19.8211	20.3873	20.3566	23.6989	23.7666	23.6848
540	24.2486	24.374	20.3955	20.7191	23.6709	19.9455	19.8597	19.8516	19.8307	19.8231	20.3863	20.3556	23.82	23.8127	23.8028
570	24.5207	24.6549	20.3955	20.7271	23.9639	19.9725	19.8847	19.8676	19.8387	19.8301	20.3843	20.3576	24.1533	24.1628	24.0639
600	24.8148	24.8598	20.3985	20.7301	24.3629	20.0045	19.9096	19.8856	19.8477	19.8341	20.3873	20.3546	24.3944	24.451	24.416
630	25.0689	25.1327	20.3955	20.7341	24.6599	20.0405	19.9376	19.9046	19.8597	19.8421	20.3863	20.3556	24.7086	24.6751	24.693
660	25.318	25.4136	20.3965	20.7461	24.9889	20.0765	19.9675	19.9276	19.8717	19.8511	20.3873	20.3556	24.9808	24.9472	25.0151
690	25.6992	25.5895	20.3965	20.7501	25.0439	20.1175	19.9995	19.9516	19.8857	19.8611	20.3863	20.3556	25.1559	25.1223	25.0191
720	25.8942	25.9184	20.3955	20.7701	25.3069	20.1585	20.0354	19.9795	19.9017	19.8731	20.3833	20.3536	25.4991	25.4964	25.4531
750	26.2003	26.2443	20.3975	20.7701	25.8639	20.2065	20.0743	20.0065	19.9187	19.8892	20.3843	20.3546	25.7463	25.7646	25.7682
780	26.3854	26.5092	20.3985	20.7701	25.9619	20.2535	20.1152	20.0385	19.9386	19.9012	20.3873	20.3556	26.0785	26.0237	26.0023
810	26.7045	26.6851	20.3975	20.7581	26.1749	20.3036	20.1592	20.0715	19.9606	19.9182	20.3853	20.3546	26.1516	26.1568	26.1753
840	26.9006	26.997	20.3945	20.7531	26.2429	20.3576	20.2031	20.1075	19.9856	19.9362	20.3863	20.3556	26.4057	26.3829	26.3903
870	27.0877	27.2129	20.3995	20.8032	26.7239	20.4146	20.252	20.1465	20.0106	19.9562	20.3853	20.3556	26.816	26.8081	26.7914
900	27.4458	27.4898	20.3985	20.8552	26.9839	20.4706	20.3019	20.1844	20.0396	19.9782	20.3863	20.3526	27.0842	27.0642	26.9844
930	27.6999	27.8317	20.4005	20.8482	27.1509	20.5316	20.3548	20.2264	20.0695	19.9992	20.3853	20.3546	27.2783	27.2923	27.2015
960	27.965	27.9046	20.4005	20.8772	27.3549	20.5946	20.4107	20.2704	20.1015	20.0242	20.3863	20.3546	27.5365	27.4784	27.4325
990	28.1821	28.1625	20.3985	20.9222	27.8019	20.6607	20.4646	20.3144	20.1345	20.0542	20.3843	20.3546	27.8327	27.8175	27.8296
1020	28.4972	28.3804	20.3995	20.8832	27.9509	20.7247	20.5245	20.3623	20.1705	20.0792	20.3843	20.3536	28.0528	28.0506	28.0336
1050	28.7443	28.6403	20.4025	20.8402	28.1819	20.7947	20.5844	20.4113	20.2084	20.1123	20.3873	20.3526	28.29	28.2447	28.3137
1080	28.9614	28.9962	20.4065	20.8222	28.4329	20.8637	20.6473	20.4653	20.2474	20.1403	20.3863	20.3526	28.4051	28.4608	28.4037
1110	29.2254	29.2621	20.4045	20.8182	28.6409	20.9357	20.7132	20.5172	20.2884	20.1763	20.3863	20.3526	28.8244	28.737	28.8118
1140	29.4495	29.417	20.4095	20.8052	28.8808	21.0128	20.7791	20.5702	20.3303	20.2093	20.3853	20.3536	29.0015	28.9911	28.9948
1170	29.7046	29.7579	20.4115	20.7992	29.2158	21.0858	20.8459	20.6282	20.3783	20.2463	20.3873	20.3536	29.2817	29.2412	29.2659
1200	29.9337	29.9698	20.4165	20.7901	29.3648	21.1638	20.9158	20.6841	20.4233	20.2863	20.3873	20.3536	29.4518	29.5393	29.4709
1230	30.1528	30.1117	20.4195	20.7801	29.8148	21.2428	20.9887	20.7461	20.4732	20.3274	20.3853	20.3546	29.869	29.8104	29.7669
1260	30.3148	30.4346	20.4225	20.7861	29.9568	21.3238	21.0605	20.8071	20.5242	20.3694	20.3873	20.3546	30.0302	29.9855	29.934
1290	30.629	30.6135	20.4245	20.8412	30.2728	21.4069	21.1354	20.871	20.5741	20.4104	20.3893	20.3526	30.3073	30.2917	30.252
1320	30.9201	30.8185	20.4255	20.8152	30.5018	21.4899	21.2133	20.937	20.6281	20.4604	20.3893	20.3556	30.5355	30.4748	30.4961
1350	31.0741	31.0684	20.4325	20.7891	30.9518	21.5769	21.2871	21.001	20.6871	20.5044	20.3893	20.3546	30.8597	30.7899	30.8031
1380	31.3602	31.4172	20.4365	20.7801	30.9228	21.6609	21.369	21.0699	20.742	20.5525	20.3903	20.3546	31.0218	30.992	31.0032
1410	31.5753	31.5682	20.4395	20.7871	31.1338	21.749	21.4489	21.1389	20.8	20.6045	20.3903	20.3546	31.245	31.2201	31.2862
1440	31.8654	31.888	20.4425	20.7831	31.5218	21.836	21.5307	21.2088	20.8619	20.6545	20.3913	20.3556	31.5331	31.5022	31.4653
1470	32.1725	32.2309	20.4495	20.7571	31.5798	21.926	21.6146	21.2818	20.9229	20.7105	20.3913	20.3566	31.7173	31.7063	31.7273
1500	32.3246	32.2559	20.4585	20.7471	31.9238	22.017	21.6954	21.3538	20.9838	20.7636	20.3933	20.3546	32.0955	32.0425	31.9764
1530	32.6807	32.6367	20.4625	20.7471	32.1748	22.1081	21.7823	21.4267	21.0508	20.8196	20.3943	20.3556	32.2416	32.1996	32.1724
1560	32.7868	32.9036	20.4705	20.7501	32.2438	22.2021	21.8701	21.5047	21.1157	20.8776	20.3933	20.3566	32.5598	32.4967	32.4804
1590	33.0178	33.1395	20.4756	20.7671	32.5498	22.2961	21.9559	21.5786	21.1817	20.9366	20.3933	20.3586	32.6099	32.4867	32.5835
1620	33.324	33.3495	20.4826	20.7551	32.8738	22.3902	22.0448	21.6576	21.2496	20.9967	20.3953	20.3556	32.874	32.8168	32.9395
1650	33.6031	33.6403	20.4906	20.7591	33.0258	22.4862	22.1356	21.7365	21.3186	21.0577	20.3963	20.3576	33.1822	33.173	33.1426
1680	33.7931	33.8623	20.5006	20.7461	33.1428	22.5812	22.2245	21.8165	21.3895	21.1197	20.3973	20.3596	33.3584	33.3051	33.2726
1710	34.0302	34.0572	20.5086	20.7461	33.5978	22.6812	22.3163	21.8965	21.4615	21.1837	20.4013	20.3586	33.7066	33.7033	33.5146
1740	34.2523	34.2441	20.5166	20.7401	33.7768	22.7803	22.4091	21.9784	21.5344	21.2498	20.4003	20.3626	33.9137	33.8873	33.9077
1770	34.5064	34.5	20.5256	20.7291	33.9888	22.8813	22.502	22.0644	21.6083	21.3178	20.4023	20.3616	34.1539	34.0964	34.1237
1800	34.6795	34.6339	20.5376	20.7571	34.1538	22.9793	22.5958	22.1463	21.6823	21.3858	20.4063	20.3616	34.257	34.2325	34.1918
1830	34.9305	34.8998	20.5446	20.7631	34.4288	23.0794	22.6906	22.2323	21.7582	21.4529	20.4043	20.3636	34.6212	34.5827	34.5558
1860	35.1056	34.9898	20.5566	20.7801	34.8228	23.1804	22.7855	22.3172	21.8392	21.5249	20.4063	20.3646	34.7743	34.7467	34.7249
1890	35.2527	35.2167	20.5686	20.7711	34.8928	23.2844	22.8843	22.4062	21.9151	21.5919	20.4103	20.3666	35.0785	34.9718	34.9259
1920	35.4697	35.4556	20.5837	20.7621	35.0348	23.3874	22.9821	22.4941	21.993	21.666	20.4143	20.3686	35.1816	35.0919	35.0519
1950	35.7498	35.6455	20.5917	20.7631	35.2958	23.4895	23.0779	22.5831	22.071	21.735	20.4143	20.3696	35.3987	35.36	35.278
1980	35.8939	35.9894	20.6057	20.7551	35.3668	23.5975	23.1778	22.672	22.1529	21.813	20.4163	20.3706	35.4578	35.4301	35.375
2010	36.097	36.0774	20.6187	20.7771	35.6648	23.6995	23.2786	22.762	22.2348	21.8861	20.4203	20.3736	35.6469	35.7682	35.588
2040	36.275	36.2873	20.6347	20.7731	35.7578	23.8066	23.3774	22.8509	22.3178	21.9601	20.4242	20.3756	35.86	35.8653	35.8701
2070	36.4651	36.3753	20.6467	20.7531	36.0597	23.9126	23.4782	22.9419	22.3987	22.0401	20.4242	20.3766	36.1672	36.2084	36.1151
2100	36.6102	36.6491	20.6617	20.7531	36.1077	24.0206	23.58	23.0348	22.4847	22.1142	20.4292	20.3796	36.2443	36.3095	36.1691
2130	36.7582	36.908	20.6767	20.7541	36.5307	24.1267	23.6828	23.1287	22.5676	22.1932	20.4332	20.3816	36.3934	36.3895	36.4072
2160	36.9753	37.026	20.6938	20.7451	36.4587	24.2327	23.7827	23.2227	22.6515	22.2712	20.4352	20.3836	36.4444	36.4115	36.4702
2190	37.1103	37.074	20.7108	20.7441	36.4637	24.3387	23.8875	23.3156	22.7395	22.3533	20.4402	20.3866	36.8267	36.7587	36.8122
2220	37.1894	37.1979	20.7258	20.7561	36.9037	24.4488	23.9883	23.4116	22.8244	22.4333	20.4452	20.3896	36.9688	36.9718	36.9833
2250	37.3064	37.2969	20.7448	20.7621	36.9627	24.5548	24.0931	23.5065	22.9133	22.5144	20.4472	20.3926	36.9988	37.0168	37.0033
2280	37.4555	37.5358	20.7618	20.7581	37.0117	24.6618	24.1969	23.6025	22.9973	22.5984	20.4512	20.3926	37.0818	37.0518	37.1423
2310	37.5425	37.5828	20.7798	20.7531	37.2447	24.7718	24.2997	23.6974	23.0882	22.6804	20.4552	20.3976	37.2509	37.2219	37.2833
2340	37.6605	37.7127	20.7979	20.7351	37.2397	24.8769	24.4016	23.7904	23.1751	22.7615	20.4612	20.4036	37.351	37.352	37.2493
2370	37.7836	37.7627	20.8179	20.7341	37.3787	24.9819	24.5054	23.8883	23.265	22.8455	20.4632	20.4066	37.5261	37.444	37.4614
2400	37.8316	37.8207	20.8399	20.7451	37.6087	25.0939	24.6092	23.9853	23.355	22.9295	20.4712	20.4086	37.4881	37.455	37.5314
2430	37.9136	37.9136	20.8569	20.7551	37.5037	25.198	24.713	24.0812	23.4439	23.0176	20.4772	20.4116	37.5892	37.5961	37.5924
2460	37.9517	37.9686	20.8759	20.7521	37.6877	25.302	24.8168	24.1751	23.5308	23.1026	20.4802	20.4156	37.6652	37.6501	37.7444
2490	37.9787	38.0306	20.9009	20.7491	37.8387	25.411	24.9226	24.2741	23.6228	23.1877	20.4862	20.4206	37.7293	37.6831	37.7424
2520	38.0157	38.0476	20.921	20.7601	37.8037	25.5171	25.0254	24.372	23.7137	23.2707	20.4932	20.4226	37.7593	37.7982	37.7734
2550	38.0707	38.0856	20.942	20.7531	37.8287	25.6201	25.1263	24.467	23.8036	23.3577	20.4982	20.4276	37.8243	37.7781	37.8434
2580	38.0937	38.1126	20.965	20.7551	37.8937	25.7251	25.2301	24.5619	23.8926	23.4438	20.5052	20.4346	37.8503	37.8102	37.9515
2610	38.1177	38.1366	20.988	20.7571	37.9337	25.8282	25.3309	24.6589	23.9815	23.5308	20.5112	20.4376	37.9324	37.9212	37.9345
2640	38.1347	38.1266	21.0121	20.7821	38.0117	25.9332	25.4337	24.7538	24.0724	23.6149	20.5182	20.4436	37.9184	37.9262	37.9725
2670	38.1497	38.1436	21.0371	20.7891	37.8767	26.0362	25.5335	24.8518	24.1643	23.7049	20.5262	20.4476	38.0124	37.9272	37.9865
2700	38.1507	38.1276	21.0611	20.7891	37.9857	26.1382	25.6324	24.9467	24.2533	23.7929	20.5322	20.4526	37.9734	37.9752	37.9655
2730	38.1287	38.1306	21.0871	20.7621	37.9787	26.2363	25.7322	25.0377	24.3442	23.877	20.5402	20.4596	37.9784	37.8992	37.9825
2760	38.1447	38.1376	21.1081	20.7751	37.9767	26.3373	25.83	25.1336	24.4321	23.967	20.5471	20.4646	37.9654	37.9412	37.9945
2790	38.1297	38.1306	21.1352	20.7391	38.0147	26.4353	25.9278	25.2295	24.5211	24.0501	20.5531	20.4706	37.9844	37.9993	37.9835
2820	38.1277	38.1116	21.1602	20.7301	37.9347	26.5334	26.0276	25.3215	24.611	24.1391	20.5611	20.4766	37.9574	37.9762	37.9935
2850	38.0997	38.1106	21.1862	20.7231	37.9817	26.6324	26.1225	25.4124	24.6979	24.2241	20.5721	20.4836	38.0074	37.9862	37.9795
2880	38.0847	38.0956	21.2132	20.7461	38.0207	26.7284	26.2163	25.5044	24.7879	24.3112	20.5801	20.4886	38.0034	38.0113	38.0105
2910	38.0667	38.0716	21.2393	20.7601	37.9927	26.8214	26.3091	25.5973	24.8758	24.3972	20.5881	20.4956	37.9804	38.0123	38.0175
2940	38.0477	38.0556	21.2683	20.7521	37.9947	26.9175	26.404	25.6913	24.9617	24.4833	20.5961	20.5026	37.9914	38.0003	37.9825
2970	38.0367	38.0356	21.2933	20.7421	37.9747	27.0135	26.4948	25.7782	25.0487	24.5703	20.6071	20.5086	37.9784	38.0023	37.9955
3000	38.0187	38.0196	21.3233	20.7281	37.9907	27.1075	26.5886	25.8672	25.1346	24.6563	20.6151	20.5176	37.9574	37.9732	37.9825
3030	37.9977	38.0076	21.3534	20.7271	37.9757	27.2015	26.6785	25.9581	25.2185	24.7384	20.6251	20.5236	37.9674	37.9752	37.9675
3060	37.9867	37.9886	21.3804	20.7341	37.9447	27.2916	26.7683	26.0431	25.3035	24.8234	20.6321	20.5316	37.9424	37.9252	37.9635
3090	37.9677	37.9726	21.4104	20.7321	37.9357	27.3846	26.8542	26.133	25.3884	24.9054	20.6461	20.5386	37.9364	37.9412	37.9395
3120	37.9627	37.9616	21.4414	20.7401	37.9307	27.4796	26.941	26.217	25.4713	24.9915	20.6561	20.5456	37.9174	37.9182	37.9325
3150	37.9396	37.9466	21.4705	20.7481	37.9067	27.5737	27.0289	26.3009	25.5543	25.0735	20.664	20.5577	37.9094	37.8732	37.8954
3180	37.9386	37.9306	21.5005	20.7321	37.8897	27.6747	27.1167	26.3849	25.6352	25.1556	20.675	20.5647	37.9004	37.8912	37.9084
3210	37.9186	37.9246	21.5315	20.7371	37.8917	27.7727	27.2035	26.4688	25.7161	25.2346	20.687	20.5747	37.8664	37.8952	37.8964
3240	37.9106	37.9166	21.5646	20.7251	37.8697	27.8737	27.2924	26.5518	25.7961	25.3156	20.697	20.5807	37.8603	37.8512	37.8684
3270	37.8926	37.8966	21.5926	20.7221	37.8747	27.9728	27.3852	26.6337	25.874	25.3937	20.707	20.5937	37.8523	37.8592	37.8294
3300	37.8846	37.8827	21.6246	20.7221	37.8707	28.0688	27.48	26.7147	25.9539	25.4757	20.721	20.5997	37.8523	37.8582	37.8264
3330	37.8756	37.8807	21.6566	20.7261	37.8147	28.1648	27.5799	26.7957	26.0329	25.5547	20.734	20.6097	37.8303	37.8292	37.8344
3360	37.8686	37.8707	21.6897	20.7121	37.8517	28.2619	27.6777	26.8776	26.1088	25.6318	20.744	20.6197	37.8153	37.8372	37.8334
3390	37.8546	37.8577	21.7257	20.7161	37.8407	28.3559	27.7755	26.9576	26.1838	25.7068	20.756	20.6287	37.8073	37.8382	37.8064
3420	37.8516	37.8547	21.7547	20.7071	37.8287	28.4509	27.8743	27.0395	26.2637	25.7858	20.771	20.6397	37.8133	37.8172	37.8184
3450	37.8436	37.8467	21.7908	20.7121	37.8297	28.5439	27.9662	27.1225	26.3376	25.8599	20.7819	20.6477	37.7943	37.8272	37.8084
3480	37.8346	37.8367	21.8238	20.7091	37.8167	28.635	28.06	27.2084	26.4146	25.9349	20.7949	20.6587	37.7973	37.7922	37.7884
3510	37.8366	37.8387	21.8588	20.7131	37.8117	28.726	28.1508	27.2954	26.4895	26.0089	20.8069	20.6707	37.7753	37.8002	37.8034
3540	37.8286	37.8367	21.8939	20.7101	37.8217	28.817	28.2427	27.3863	26.5655	26.079	20.8209	20.6807	37.7623	37.8162	37.8014
3570	37.8246	37.8327	21.9269	20.7171	37.8017	28.908	28.3325	27.4743	26.6414	26.153	20.8329	20.6917	37.7733	37.7842	37.7814
3600	37.8246	37.8237	21.9639	20.7241	37.7917	28.9981	28.4234	27.5612	26.7203	26.223	20.8479	20.7047	37.7783	37.7912	37.7564
3630	37.8266	37.8247	22	20.7321	37.7777	29.0871	28.5112	27.6522	26.7993	26.2941	20.8579	20.7127	37.7903	37.7511	37.7904
3660	37.8116	37.8157	22.035	20.7541	37.8027	29.1751	28.601	27.7371	26.8822	26.3641	20.8739	20.7257	37.7853	37.7902	37.7854
3690	37.8156	37.8247	22.073	20.7381	37.7967	29.2621	28.6909	27.8241	26.9702	26.4331	20.8869	20.7377	37.7693	37.7842	37.7834
3720	37.8176	37.8207	22.1101	20.7311	37.7897	29.3492	28.7787	27.912	27.0611	26.5002	20.9018	20.7487	37.7743	37.7942	37.7844
3750	37.8176	37.8187	22.1481	20.7331	37.7817	29.4322	28.8666	27.998	27.153	26.5702	20.9188	20.7607	37.7743	37.7982	37.7764
3780	37.8146	37.8167	22.1871	20.7361	37.7697	29.5142	28.9574	28.0869	27.2469	26.6442	20.9318	20.7727	37.7723	37.7751	37.7594
3810	37.8196	37.8167	22.2262	20.7421	37.7917	29.5982	29.0412	28.1729	27.3429	26.7153	20.9488	20.7847	37.7603	37.7902	37.7624
3840	37.8246	37.8247	22.2622	20.7441	37.7897	29.6793	29.1291	28.2598	27.4388	26.7863	20.9608	20.7967	37.7543	37.7852	37.7794
3870	37.8176	37.8257	22.3022	20.7551	37.7827	29.7603	29.2149	28.3478	27.5347	26.8673	20.9758	20.8117	37.7433	37.7781	37.7924
3900	37.8256	37.8297	22.3403	20.7551	37.7907	29.8373	29.2988	28.4357	27.6326	26.9454	20.9918	20.8247	37.7563	37.7822	37.7914
3930	37.8176	37.8207	22.3803	20.7481	37.7907	29.9153	29.3846	28.5197	27.7296	27.0294	21.0068	20.8367	37.7613	37.7581	37.7574
3960	37.8176	37.8177	22.4194	20.7511	37.7577	29.9904	29.4725	28.6056	27.8285	27.1084	21.0247	20.8507	37.7793	37.7781	37.7464
3990	37.8246	37.8287	22.4604	20.7461	37.7747	30.0664	29.5523	28.6936	27.9284	27.1945	21.0387	20.8647	37.6872	37.7731	37.7774
4020	37.8356	37.8347	22.5024	20.7421	37.7777	30.1394	29.6352	28.7805	28.0223	27.2765	21.0567	20.8757	37.7273	37.7681	37.7654
4050	37.8306	37.8267	22.5405	20.7431	37.7787	30.2104	29.713	28.8685	28.1163	27.3626	21.0707	20.8917	37.7383	37.7741	37.7144
4080	37.8266	37.8257	22.5815	20.7551	37.7567	30.2834	29.7959	28.9544	28.2062	27.4486	21.0877	20.9047	37.7803	37.7781	37.7944
4110	37.8236	37.8207	22.6205	20.7471	37.7937	30.3505	29.8738	29.0394	28.2981	27.5326	21.1057	20.9197	37.7813	37.7972	37.7774
4140	37.8216	37.8287	22.6626	20.7421	37.7987	30.4205	29.9516	29.1263	28.385	27.6187	21.1227	20.9327	37.7753	37.7842	37.7854
4170	37.8216	37.8297	22.7016	20.7431	37.7897	30.4855	30.0255	29.2093	28.469	27.7067	21.1356	20.9487	37.7743	37.8012	37.7884
4200	37.8266	37.8367	22.7437	20.7561	37.7827	30.5515	30.0994	29.2922	28.5549	27.7888	21.1526	20.9637	37.7623	37.7902	37.7904
4230	37.8306	37.8317	22.7837	20.7611	37.8147	30.6145	30.1722	29.3742	28.6379	27.8778	21.1726	20.9757	37.7643	37.8142	37.7764
4260	37.8286	37.8297	22.8247	20.7531	37.8227	30.6786	30.2461	29.4551	28.7188	27.9628	21.1886	20.9907	37.7963	37.8222	37.7814
4290	37.8316	37.8427	22.8678	20.7421	37.7957	30.7436	30.318	29.5341	28.7987	28.0519	21.2076	21.0057	37.7853	37.7892	37.7874
4320	37.8356	37.8367	22.9088	20.7611	37.8247	30.8056	30.3868	29.612	28.8787	28.1389	21.2226	21.0197	37.8003	37.8292	37.8094
4350	37.8376	37.8407	22.9478	20.7691	37.8027	30.8656	30.4567	29.691	28.9526	28.226	21.2426	21.0357	37.8043	37.8142	37.7884
4380	37.8356	37.8387	22.9889	20.7751	37.8187	30.9246	30.5256	29.765	29.0305	28.309	21.2595	21.0507	37.8073	37.8302	37.7984
4410	37.8466	37.8447	23.0309	20.7561	37.8217	30.9806	30.5945	29.8409	29.1055	28.391	21.2775	21.0657	37.8113	37.8152	37.7994
4440	37.8376	37.8547	23.072	20.7501	37.8117	31.0397	30.6603	29.9129	29.1794	28.4731	21.2975	21.0827	37.8203	37.8162	37.8104
4470	37.8496	37.8587	23.111	20.7351	37.8017	31.0987	30.7272	29.9888	29.2494	28.5501	21.3135	21.0977	37.8223	37.8292	37.8154
4500	37.8486	37.8557	23.156	20.7271	37.8177	31.1547	30.7901	30.0588	29.3223	28.6261	21.3315	21.1147	37.8093	37.8102	37.8194
4530	37.8516	37.8537	23.1941	20.7171	37.8347	31.2107	30.856	30.1287	29.3943	28.7052	21.3515	21.1307	37.7983	37.8232	37.8244
4560	37.8536	37.8557	23.2341	20.7341	37.8137	31.2657	30.9179	30.1987	29.4632	28.7782	21.3684	21.1477	37.8003	37.8262	37.8164
4590	37.8546	37.8627	23.2731	20.7211	37.8287	31.3197	30.9808	30.2667	29.5332	28.8512	21.3904	21.1617	37.8193	37.8272	37.8254
4620	37.8536	37.8637	23.3152	20.7161	37.8277	31.3708	31.0407	30.3356	29.5981	28.9243	21.4084	21.1797	37.8113	37.8292	37.8314
4650	37.8456	37.8537	23.3602	20.7201	37.8497	31.4248	31.1016	30.4036	29.666	28.9963	21.4264	21.1957	37.8213	37.8322	37.8344
4680	37.8556	37.8617	23.3973	20.7041	37.8267	31.4748	31.1624	30.4696	29.731	29.0663	21.4464	21.2127	37.8173	37.8392	37.8294
4710	37.8506	37.8557	23.4373	20.6961	37.8287	31.5258	31.2203	30.5325	29.7999	29.1324	21.4664	21.2307	37.8263	37.8472	37.8344
4740	37.8596	37.8647	23.4773	20.7051	37.8407	31.5768	31.2762	30.5975	29.8619	29.1994	21.4864	21.2467	37.8203	37.8392	37.8204
4770	37.8566	37.8597	23.5184	20.7211	37.8217	31.6258	31.3361	30.6624	29.9258	29.2714	21.5033	21.2627	37.8303	37.8372	37.8174
4800	37.8626	37.8597	23.5584	20.7201	37.8187	31.6728	31.39	30.7234	29.9878	29.3365	21.5253	21.2807	37.8163	37.8342	37.8014
4830	37.8646	37.8657	23.5964	20.7201	37.8157	31.7189	31.4479	30.7844	30.0487	29.3985	21.5433	21.2978	37.8293	37.8322	37.7914
4860	37.8616	37.8647	23.6365	20.7171	37.8417	31.7659	31.5028	30.8443	30.1077	29.4645	21.5643	21.3148	37.8323	37.8472	37.8154
4890	37.8576	37.8637	23.6755	20.7241	37.8367	31.8139	31.5557	30.9053	30.1697	29.5296	21.5843	21.3358	37.8073	37.8402	37.8214
4920	37.8606	37.8637	23.7156	20.7231	37.8267	31.8559	31.6096	30.9633	30.2276	29.5916	21.6043	21.3518	37.8043	37.8282	37.8204
4950	37.8636	37.8647	23.7556	20.7251	37.8437	31.9029	31.6625	31.0222	30.2886	29.6516	21.6252	21.3698	37.8063	37.8362	37.8254
4980	37.8566	37.8607	23.7936	20.7361	37.8527	31.9459	31.7145	31.0802	30.3445	29.7146	21.6442	21.3858	37.8353	37.8292	37.8404
5010	37.8576	37.8687	23.8317	20.7331	37.8407	31.9909	31.7674	31.1362	30.4015	29.7747	21.6632	21.4028	37.8113	37.8512	37.8244
5040	37.8566	37.8577	23.8737	20.7161	37.8357	32.0319	31.8163	31.1901	30.4584	29.8297	21.6852	21.4208	37.8383	37.8252	37.8374
5070	37.8616	37.8697	23.9097	20.7151	37.8467	32.074	31.8672	31.2471	30.5164	29.8887	21.7072	21.4428	37.8143	37.8302	37.8384
5100	37.8626	37.8667	23.9498	20.7311	37.8507	32.115	31.9161	31.3021	30.5693	29.9477	21.7271	21.4598	37.8153	37.8382	37.8224
5130	37.8606	37.8657	23.9878	20.7281	37.8287	32.157	31.966	31.355	30.6233	30.0038	21.7481	21.4788	37.8333	37.8402	37.8434
5160	37.8606	37.8597	24.0268	20.7291	37.8417	32.197	32.0159	31.409	30.6783	30.0588	21.7681	21.4978	37.8093	37.8322	37.8394
5190	37.8606	37.8647	24.0619	20.7271	37.8397	32.237	32.0618	31.462	30.7312	30.1148	21.7901	21.5168	37.8063	37.8462	37.8354
5220	37.8556	37.8627	24.1019	20.7321	37.8487	32.276	32.1078	31.513	30.7822	30.1698	21.8091	21.5328	37.8233	37.8462	37.8294
5250	37.8606	37.8697	24.139	20.7321	37.8437	32.313	32.1547	31.5669	30.8341	30.2249	21.8301	21.5528	37.8353	37.8502	37.8374
5280	37.8596	37.8637	24.177	20.7201	37.8447	32.351	32.2026	31.6169	30.8861	30.2759	21.852	21.5708	37.8443	37.8432	37.8434
5310	37.8606	37.8637	24.213	20.7061	37.8377	32.389	32.2455	31.6669	30.9351	30.3299	21.874	21.5898	37.8253	37.8412	37.8284
5340	37.8626	37.8677	24.2501	20.7111	37.8317	32.4261	32.2904	31.7158	30.986	30.3819	21.897	21.6108	37.8183	37.8442	37.8334
5370	37.8486	37.8577	24.2881	20.7361	37.8317	32.4621	32.3363	31.7638	31.035	30.432	21.916	21.6308	37.8433	37.8492	37.8364
5400	37.8496	37.8537	24.3251	20.7491	37.8337	32.4971	32.3783	31.8128	31.0849	30.484	21.937	21.6488	37.8373	37.8412	37.8274
5430	37.8506	37.8587	24.3602	20.7381	37.8427	32.5361	32.4202	31.8588	31.1309	30.533	21.958	21.6688	37.8333	37.8462	37.8374
5460	37.8516	37.8557	24.3962	20.7341	37.8387	32.5691	32.4611	31.9037	31.1779	30.582	21.9789	21.6858	37.8323	37.8352	37.8284
5490	37.8666	37.8627	24.4292	20.7371	37.8417	32.6031	32.504	31.9517	31.2248	30.6291	22.0039	21.7068	37.8303	37.8442	37.8324
5520	37.8586	37.8607	24.4663	20.7481	37.8467	32.6381	32.546	31.9987	31.2728	30.6781	22.0239	21.7248	37.8203	37.8402	37.8364
5550	37.8586	37.8597	24.5013	20.7571	37.8327	32.6701	32.5859	32.0427	31.3158	30.7241	22.0439	21.7478	37.8313	37.8482	37.8224
5580	37.8606	37.8587	24.5343	20.7441	37.8287	32.7051	32.6258	32.0876	31.3607	30.7721	22.0659	21.7628	37.8303	37.8372	37.8354
5610	37.8636	37.8667	24.5724	20.7671	37.8317	32.7401	32.6648	32.1316	31.4047	30.8171	22.0868	21.7848	37.8193	37.8442	37.8414
5640	37.8586	37.8647	24.6064	20.7571	37.8367	32.7682	32.7047	32.1746	31.4517	30.8622	22.1098	21.8078	37.7993	37.8272	37.8074
5670	37.8646	37.8617	24.6404	20.7481	37.8327	32.8032	32.7446	32.2176	31.4936	30.9092	22.1318	21.8238	37.8423	37.8442	37.8294
5700	37.8606	37.8577	24.6744	20.7551	37.8517	32.8302	32.7805	32.2595	31.5366	30.9562	22.1508	21.8448	37.8383	37.8372	37.8354
5730	37.8626	37.8677	24.7075	20.7411	37.8477	32.8632	32.8175	32.3005	31.5786	30.9992	22.1758	21.8638	37.8243	37.8472	37.8334
5760	37.8586	37.8647	24.7415	20.7351	37.8377	32.8922	32.8554	32.3415	31.6185	31.0432	22.1958	21.8838	37.8033	37.8452	37.8174
5790	37.8596	37.8687	24.7775	20.7391	37.8287	32.9222	32.8913	32.3815	31.6615	31.0853	22.2177	21.9048	37.8063	37.8362	37.8254
5820	37.8666	37.8687	24.8076	20.7351	37.8537	32.9562	32.9283	32.4204	31.7025	31.1273	22.2397	21.9228	37.8293	37.8572	37.8084
5850	37.8636	37.8687	24.8406	20.7551	37.8517	32.9822	32.9632	32.4584	31.7424	31.1673	22.2617	21.9428	37.8353	37.8492	37.8244
5880	37.8616	37.8677	24.8726	20.7611	37.8547	33.0122	32.9962	32.4984	31.7844	31.2103	22.2817	21.9628	37.8403	37.8562	37.8334
5910	37.8616	37.8667	24.9077	20.7501	37.8497	33.0382	33.0331	32.5374	31.8224	31.2523	22.3037	21.9828	37.8473	37.8502	37.8404
5940	37.8666	37.8697	24.9407	20.7421	37.8367	33.0672	33.067	32.5754	31.8593	31.2914	22.3246	22.0018	37.8293	37.8472	37.8224
5970	37.8676	37.8707	24.9707	20.7311	37.8397	33.0943	33.099	32.6133	31.9003	31.3324	22.3466	22.0228	37.8523	37.8492	37.8504
6000	37.8656	37.8637	25.0017	20.7201	37.8477	33.1213	33.1349	32.6503	31.9373	31.3694	22.3696	22.0429	37.8433	37.8422	37.8294
6030	37.8676	37.8637	25.0348	20.7291	37.8447	33.1473	33.1669	32.6873	31.9752	31.4104	22.3886	22.0639	37.8223	37.8352	37.8324
6060	37.8696	37.8697	25.0678	20.7201	37.8427	33.1743	33.1998	32.7223	32.0102	31.4494	22.4116	22.0819	37.8283	37.8562	37.8134
6090	37.8626	37.8637	25.0998	20.7411	37.8487	33.2003	33.2297	32.7592	32.0492	31.4894	22.4336	22.1029	37.8573	37.8552	37.8424
6120	37.8626	37.8637	25.1299	20.7551	37.8417	33.2233	33.2637	32.7922	32.0842	31.5275	22.4565	22.1229	37.8373	37.8462	37.8414
6150	37.8636	37.8667	25.1579	20.7621	37.8447	33.2493	33.2936	32.8292	32.1211	31.5635	22.4775	22.1429	37.8343	37.8472	37.8324
6180	37.8566	37.8607	25.1929	20.7491	37.8507	33.2733	33.3276	32.8612	32.1561	31.6025	22.4985	22.1639	37.8443	37.8532	37.8424
6210	37.8716	37.8637	25.22	20.7601	37.8327	33.2963	33.3555	32.8942	32.1911	31.6355	22.5195	22.1859	37.8333	37.8452	37.8444
6240	37.8576	37.8627	25.251	20.7471	37.8527	33.3223	33.3855	32.9291	32.2251	31.6715	22.5425	22.2049	37.8353	37.8452	37.8384
6270	37.8606	37.8697	25.281	20.7541	37.8457	33.3433	33.4174	32.9631	32.26	31.7085	22.5634	22.2259	37.8463	37.8522	37.8334
6300	37.8626	37.8647	25.31	20.7321	37.8527	33.3693	33.4444	32.9951	32.292	31.7436	22.5854	22.2449	37.8363	37.8572	37.8414
6330	37.8636	37.8667	25.3391	20.7371	37.8507	33.3933	33.4733	33.0251	32.326	31.7796	22.6064	22.2649	37.8163	37.8542	37.8394
6360	37.8666	37.8737	25.3681	20.7381	37.8437	33.4133	33.5023	33.0591	32.3599	31.8156	22.6294	22.2869	37.8333	37.8502	37.8024
6390	37.8616	37.8647	25.3971	20.7461	37.8357	33.4373	33.5332	33.0901	32.3909	31.8486	22.6484	22.3059	37.8223	37.8632	37.8174
6420	37.8646	37.8687	25.4251	20.7591	37.8427	33.4584	33.5601	33.119	32.4229	31.8836	22.6684	22.3249	37.8333	37.8502	37.8214
6450	37.8636	37.8667	25.4552	20.7741	37.8407	33.4814	33.5891	33.152	32.4569	31.9166	22.6933	22.3459	37.8373	37.8462	37.8384
6480	37.8666	37.8717	25.4802	20.7631	37.8467	33.5024	33.614	33.181	32.4858	31.9507	22.7133	22.3669	37.8323	37.8522	37.8364
6510	37.8646	37.8667	25.5102	20.7871	37.8467	33.5254	33.643	33.213	32.5188	31.9807	22.7353	22.3849	37.8373	37.8582	37.8374
6540	37.8696	37.8687	25.5362	20.7791	37.8497	33.5454	33.6709	33.241	32.5488	32.0167	22.7543	22.4059	37.8343	37.8582	37.8394
6570	37.8636	37.8677	25.5643	20.7611	37.8517	33.5644	33.6959	33.273	32.5808	32.0447	22.7753	22.4269	37.8533	37.8452	37.8474
6600	37.8636	37.8687	25.5943	20.7611	37.8567	33.5864	33.7209	33.3009	32.6097	32.0777	22.7972	22.4449	37.8473	37.8612	37.8424
6630	37.8676	37.8707	25.6193	20.7671	37.8497	33.6074	33.7488	33.3289	32.6397	32.1087	22.8192	22.4649	37.8333	37.8522	37.8394
6660	37.8696	37.8697	25.6483	20.7621	37.8437	33.6264	33.7748	33.3569	32.6687	32.1397	22.8392	22.4839	37.8323	37.8512	37.8444
6690	37.8696	37.8737	25.6744	20.7671	37.8547	33.6464	33.7987	33.3879	32.6967	32.1698	22.8612	22.5039	37.8173	37.8542	37.8394
6720	37.8656	37.8727	25.6994	20.7621	37.8497	33.6654	33.8237	33.4129	32.7287	32.1998	22.8812	22.5249	37.8513	37.8592	37.8484
6750	37.8696	37.8687	25.7274	20.7711	37.8557	33.6834	33.8496	33.4429	32.7556	32.2298	22.9022	22.5439	37.8373	37.8592	37.8524
6780	37.8676	37.8677	25.7544	20.7561	37.8477	33.7034	33.8756	33.4658	32.7846	32.2628	22.9211	22.5639	37.8393	37.8502	37.8524
6810	37.8656	37.8677	25.7795	20.7541	37.8567	33.7234	33.8965	33.4938	32.8096	32.2898	22.9431	22.5829	37.8513	37.8492	37.8504
6840	37.8646	37.8697	25.8045	20.7461	37.8507	33.7424	33.9235	33.5208	32.8386	32.3178	22.9631	22.6049	37.8483	37.8562	37.8444
6870	37.8656	37.8687	25.8295	20.7611	37.8567	33.7604	33.9465	33.5458	32.8665	32.3468	22.9831	22.6239	37.8463	37.8592	37.8464
6900	37.8656	37.8667	25.8535	20.7511	37.8597	33.7744	33.9674	33.5718	32.8945	32.3769	23.0031	22.6429	37.8463	37.8562	37.8444
6930	37.8586	37.8657	25.8806	20.7571	37.8407	33.7925	33.9924	33.5988	32.9195	32.4049	23.0251	22.6629	37.8453	37.8552	37.8444
6960	37.8666	37.8717	25.9056	20.7431	37.8447	33.8135	34.0173	33.6238	32.9465	32.4339	23.046	22.6829	37.8313	37.8482	37.8334
6990	37.8676	37.8717	25.9296	20.7481	37.8447	33.8295	34.0393	33.6487	32.9725	32.4599	23.066	22.7019	37.8423	37.8532	37.8424
7020	37.8666	37.8657	25.9536	20.7481	37.8447	33.8445	34.0603	33.6717	32.9994	32.4869	23.087	22.7209	37.8413	37.8442	37.8384
7050	37.8646	37.8667	25.9797	20.7451	37.8557	33.8625	34.0822	33.6967	33.0224	32.5139	23.107	22.7409	37.8393	37.8522	37.8374
7080	37.8656	37.8667	26.0047	20.7511	37.8547	33.8795	34.1022	33.7207	33.0494	32.5409	23.127	22.761	37.8393	37.8542	37.8504
7110	37.8696	37.8697	26.0307	20.7721	37.8417	33.8975	34.1251	33.7447	33.0744	32.5679	23.1479	22.783	37.8263	37.8562	37.8414
7140	37.8696	37.8707	26.0507	20.7651	37.8547	33.9135	34.1461	33.7677	33.0994	32.593	23.1679	22.797	37.8353	37.8592	37.8504
7170	37.8696	37.8727	26.0727	20.7561	37.8467	33.9285	34.1681	33.7907	33.1223	32.621	23.1869	22.819	37.8273	37.8602	37.8344
7200	37.8686	37.8707	26.0958	20.7461	37.8557	33.9435	34.188	33.8136	33.1463	32.646	23.2069	22.838	37.8443	37.8512	37.8394
7230	37.8656	37.8667	26.1218	20.7651	37.8547	33.9605	34.208	33.8356	33.1683	32.672	23.2269	22.859	37.8453	37.8522	37.8494
7260	37.8666	37.8677	26.1468	20.7571	37.8377	33.9765	34.2319	33.8576	33.1933	32.696	23.2469	22.877	37.8323	37.8432	37.8384
7290	37.8676	37.8657	26.1668	20.7461	37.8547	33.9905	34.2499	33.8796	33.2173	32.724	23.2678	22.896	37.8503	37.8712	37.8484
7320	37.8646	37.8667	26.1878	20.7461	37.8477	34.0055	34.2699	33.9016	33.2413	32.746	23.2868	22.914	37.8433	37.8602	37.8304
7350	37.8656	37.8707	26.2129	20.7621	37.8597	34.0205	34.2918	33.9236	33.2632	32.769	23.3058	22.934	37.8363	37.8622	37.8504
7380	37.8676	37.8687	26.2349	20.7631	37.8557	34.0335	34.3098	33.9456	33.2872	32.796	23.3248	22.954	37.8193	37.8562	37.8464
7410	37.8706	37.8697	26.2589	20.7511	37.8567	34.0515	34.3288	33.9666	33.3102	32.8201	23.3448	22.973	37.8313	37.8562	37.8384
7440	37.8666	37.8667	26.2799	20.7461	37.8517	34.0635	34.3447	33.9865	33.3302	32.8421	23.3648	22.991	37.8463	37.8662	37.8444
7470	37.8716	37.8727	26.299	20.7501	37.8557	34.0775	34.3667	34.0075	33.3542	32.8651	23.3837	23.01	37.8513	37.8652	37.8384
7500	37.8626	37.8667	26.322	20.7581	37.8607	34.0915	34.3827	34.0275	33.3742	32.8901	23.4007	23.028	37.8533	37.8642	37.8534
7530	37.8676	37.8717	26.346	20.7471	37.8567	34.1075	34.4036	34.0475	33.3961	32.9121	23.4227	23.047	37.8453	37.8562	37.8464
7560	37.8716	37.8747	26.363	20.7561	37.8577	34.1185	34.4216	34.0685	33.4171	32.9351	23.4397	23.063	37.8593	37.8642	37.8524
7590	37.8696	37.8727	26.384	20.7761	37.8587	34.1315	34.4406	34.0865	33.4371	32.9581	23.4597	23.084	37.8433	37.8642	37.8454
7620	37.8676	37.8737	26.4081	20.7851	37.8497	34.1446	34.4575	34.1075	33.4591	32.9801	23.4787	23.103	37.8483	37.8642	37.8484
7650	37.8726	37.8737	26.4291	20.7901	37.8627	34.1596	34.4745	34.1255	33.4811	33.0021	23.4986	23.121	37.8323	37.8542	37.8574
7680	37.8676	37.8687	26.4471	20.7801	37.8537	34.1706	34.4915	34.1435	33.5001	33.0261	23.5156	23.14	37.8543	37.8602	37.8484
7710	37.8716	37.8777	26.4661	20.7701	37.8547	34.1826	34.5114	34.1624	33.52	33.0482	23.5356	23.156	37.8463	37.8612	37.8494
7740	37.8686	37.8677	26.4871	20.7641	37.8527	34.1976	34.5274	34.1824	33.54	33.0672	23.5556	23.176	37.8623	37.8682	37.8584
7770	37.8696	37.8757	26.5061	20.7751	37.8577	34.2076	34.5424	34.2004	33.559	33.0902	23.5726	23.195	37.8603	37.8642	37.8484
7800	37.8696	37.8697	26.5292	20.7611	37.8647	34.2186	34.5604	34.2184	33.58	33.1112	23.5916	23.214	37.8523	37.8642	37.8514
7830	37.8676	37.8747	26.5472	20.7601	37.8617	34.2326	34.5753	34.2344	33.597	33.1322	23.6126	23.231	37.8563	37.8602	37.8504
7860	37.8716	37.8717	26.5672	20.7551	37.8537	34.2446	34.5943	34.2534	33.619	33.1512	23.6285	23.249	37.8513	37.8562	37.8464
7890	37.8716	37.8727	26.5862	20.7471	37.8597	34.2556	34.6103	34.2704	33.635	33.1742	23.6465	23.267	37.8563	37.8742	37.8564
7920	37.8676	37.8767	26.6042	20.7681	37.8617	34.2656	34.6262	34.2864	33.6559	33.1942	23.6635	23.286	37.8383	37.8622	37.8504
7950	37.8706	37.8737	26.6233	20.7721	37.8697	34.2796	34.6422	34.3054	33.6739	33.2132	23.6835	23.303	37.8593	37.8662	37.8584
7980	37.8686	37.8727	26.6443	20.7581	37.8607	34.2926	34.6572	34.3214	33.6939	33.2312	23.7005	23.322	37.8433	37.8672	37.8404
8010	37.8696	37.8717	26.6603	20.7471	37.8667	34.3026	34.6741	34.3383	33.7119	33.2533	23.7185	23.337	37.8563	37.8572	37.8584
8040	37.8696	37.8827	26.6813	20.7481	37.8687	34.3146	34.6891	34.3553	33.7299	33.2723	23.7374	23.356	37.8483	37.8752	37.8484
8070	37.8696	37.8707	26.6973	20.7571	37.8607	34.3266	34.7031	34.3703	33.7469	33.2943	23.7534	23.374	37.8533	37.8662	37.8494
8100	37.8756	37.8797	26.7183	20.7631	37.8477	34.3366	34.7191	34.3873	33.7668	33.3093	23.7724	23.392	37.8453	37.8602	37.8284
8130	37.8776	37.8787	26.7354	20.7651	37.8707	34.3466	34.734	34.4033	33.7828	33.3303	23.7894	23.41	37.8623	37.8742	37.8354
8160	37.8736	37.8767	26.7524	20.7481	37.8607	34.3586	34.748	34.4183	33.8008	33.3503	23.8074	23.426	37.8533	37.8592	37.8574
8190	37.8716	37.8777	26.7724	20.7501	37.8567	34.3716	34.763	34.4333	33.8178	33.3673	23.8234	23.444	37.8403	37.8712	37.8514
8220	37.8766	37.8797	26.7874	20.7531	37.8667	34.3826	34.78	34.4513	33.8308	33.3883	23.8414	23.461	37.8583	37.8632	37.8584
8250	37.8756	37.8727	26.8064	20.7551	37.8667	34.3916	34.7929	34.4653	33.8488	33.4063	23.8623	23.481	37.8383	37.8622	37.8514
8280	37.8786	37.8817	26.8244	20.7561	37.8667	34.4006	34.8089	34.4793	33.8678	33.4243	23.8773	23.495	37.8553	37.8602	37.8584
8310	37.8756	37.8777	26.8435	20.7531	37.8647	34.4136	34.8229	34.4953	33.8838	33.4393	23.8953	23.5101	37.8633	37.8712	37.8634
8340	37.8776	37.8877	26.8605	20.7521	37.8647	34.4246	34.8339	34.5112	33.9007	33.4593	23.9133	23.5301	37.8563	37.8622	37.8414
8370	37.8766	37.8827	26.8745	20.7531	37.8747	34.4326	34.8478	34.5252	33.9137	33.4774	23.9303	23.5461	37.8583	37.8672	37.8524
8400	37.8806	37.8777	26.8935	20.7531	37.8577	34.4426	34.8638	34.5402	33.9307	33.4964	23.9473	23.5641	37.8323	37.8572	37.8614
8430	37.8716	37.8777	26.9095	20.7531	37.8567	34.4506	34.8758	34.5542	33.9477	33.5124	23.9633	23.5801	37.8283	37.8742	37.8294
8460	37.8826	37.8777	26.9265	20.7571	37.8577	34.4606	34.8888	34.5682	33.9647	33.5294	23.9832	23.5971	37.8473	37.8672	37.8534
8490	37.8766	37.8797	26.9425	20.7601	37.8727	34.4686	34.9017	34.5812	33.9787	33.5454	23.9962	23.6151	37.8483	37.8592	37.8624
8520	37.8756	37.8787	26.9596	20.7321	37.8627	34.4796	34.9167	34.5942	33.9967	33.5634	24.0132	23.6301	37.8593	37.8742	37.8574
8550	37.8756	37.8817	26.9776	20.7671	37.8717	34.4887	34.9297	34.6112	34.0107	33.5794	24.0282	23.6471	37.8664	37.8722	37.8634
8580	37.8776	37.8797	26.9906	20.7671	37.8557	34.4977	34.9417	34.6242	34.0266	33.5974	24.0452	23.6651	37.8523	37.8752	37.8494
8610	37.8736	37.8767	27.0056	20.7651	37.8567	34.5047	34.9556	34.6392	34.0426	33.6144	24.0632	23.6801	37.8413	37.8632	37.8274
8640	37.8726	37.8777	27.0206	20.7621	37.8547	34.5137	34.9686	34.6532	34.0556	33.6274	24.0792	23.6961	37.8553	37.8652	37.8534
8670	37.8736	37.8747	27.0356	20.7721	37.8677	34.5237	34.9806	34.6652	34.0706	33.6454	24.0971	23.7141	37.8573	37.8672	37.8544
8700	37.8736	37.8807	27.0547	20.7651	37.8637	34.5307	34.9926	34.6791	34.0846	33.6634	24.1121	23.7301	37.8553	37.8682	37.8534
8730	37.8786	37.8797	27.0717	20.7521	37.8627	34.5407	35.0076	34.6921	34.0996	33.6764	24.1271	23.7471	37.8513	37.8542	37.8484
8760	37.8776	37.8787	27.0837	20.7641	37.8647	34.5487	35.0175	34.7041	34.1136	33.6945	24.1421	23.7631	37.8533	37.8702	37.8604
8790	37.8746	37.8787	27.0987	20.7811	37.8687	34.5567	35.0295	34.7171	34.1286	33.7095	24.1601	23.7751	37.8553	37.8672	37.8534
8820	37.8716	37.8757	27.1127	20.7851	37.8667	34.5647	35.0415	34.7301	34.1426	33.7225	24.1781	23.7941	37.8633	37.8722	37.8484
8850	37.8756	37.8757	27.1287	20.7841	37.8637	34.5707	35.0535	34.7441	34.1555	33.7385	24.1921	23.8081	37.8513	37.8712	37.8524
8880	37.8746	37.8757	27.1447	20.7731	37.8607	34.5817	35.0625	34.7551	34.1685	33.7535	24.2081	23.8261	37.8664	37.8702	37.8524
8910	37.8776	37.8777	27.1587	20.7701	37.8517	34.5897	35.0754	34.7671	34.1845	33.7695	24.226	23.8411	37.8433	37.8672	37.8394
8940	37.8746	37.8727	27.1728	20.7781	37.8587	34.5977	35.0874	34.7791	34.1965	33.7825	24.24	23.8551	37.8563	37.8692	37.8614
8970	37.8766	37.8807	27.1888	20.7791	37.8627	34.6047	35.0984	34.7901	34.2095	33.7995	24.257	23.8731	37.8533	37.8712	37.8594
9000	37.8706	37.8757	27.2038	20.7781	37.8627	34.6117	35.1104	34.8041	34.2245	33.8135	24.272	23.8881	37.8553	37.8722	37.8604
9030	37.8776	37.8777	27.2178	20.7751	37.8517	34.6207	35.1204	34.8171	34.2385	33.8275	24.285	23.9031	37.8593	37.8672	37.8434
9060	37.8746	37.8737	27.2308	20.7631	37.8607	34.6287	35.1323	34.8281	34.2525	33.8435	24.302	23.9191	37.8633	37.8642	37.8624
9090	37.8766	37.8787	27.2458	20.7901	37.8657	34.6357	35.1443	34.8391	34.2645	33.8555	24.317	23.9341	37.8603	37.8662	37.8604
9120	37.8716	37.8757	27.2598	20.7671	37.8677	34.6437	35.1533	34.8501	34.2764	33.8705	24.3309	23.9491	37.8613	37.8662	37.8574
9150	37.8706	37.8767	27.2749	20.7651	37.8527	34.6507	35.1663	34.863	34.2884	33.8855	24.3469	23.9651	37.8423	37.8662	37.8474
9180	37.8766	37.8797	27.2839	20.7521	37.8597	34.6587	35.1753	34.873	34.3024	33.8985	24.3629	23.9811	37.8273	37.8652	37.8564
9210	37.8716	37.8727	27.2999	20.7651	37.8617	34.6647	35.1872	34.884	34.3144	33.9136	24.3759	23.9941	37.8463	37.8742	37.8604
9240	37.8726	37.8747	27.3119	20.7601	37.8677	34.6717	35.1962	34.895	34.3274	33.9286	24.3909	24.0111	37.8633	37.8752	37.8304
9270	37.8686	37.8717	27.3289	20.7511	37.8497	34.6777	35.2062	34.905	34.3394	33.9416	24.4069	24.0251	37.8533	37.8702	37.8414
9300	37.8686	37.8727	27.3389	20.7421	37.8667	34.6857	35.2182	34.917	34.3514	33.9536	24.4219	24.0411	37.8523	37.8722	37.8484
9330	37.8686	37.8707	27.3529	20.7391	37.8647	34.6937	35.2282	34.93	34.3624	33.9676	24.4349	24.0551	37.8563	37.8712	37.8454
9360	37.8676	37.8727	27.3659	20.7381	37.8647	34.6987	35.2391	34.939	34.3754	33.9806	24.4478	24.0691	37.8533	37.8652	37.8504
9390	37.8696	37.8747	27.382	20.7441	37.8557	34.7077	35.2471	34.949	34.3874	33.9936	24.4668	24.0841	37.8573	37.8632	37.8544
9420	37.8756	37.8777	27.394	20.7451	37.8587	34.7127	35.2581	34.961	34.4024	34.0066	24.4798	24.0991	37.8503	37.8702	37.8514
9450	37.8716	37.8737	27.405	20.7611	37.8667	34.7207	35.2691	34.971	34.4093	34.0196	24.4938	24.1121	37.8493	37.8672	37.8574
9480	37.8716	37.8757	27.418	20.7571	37.8637	34.7287	35.2771	34.981	34.4223	34.0316	24.5088	24.1301	37.8563	37.8712	37.8374
9510	37.8716	37.8747	27.431	20.7551	37.8677	34.7337	35.2871	34.991	34.4333	34.0426	24.5228	24.1441	37.8453	37.8712	37.8594
9540	37.8706	37.8717	27.441	20.7451	37.8667	34.7367	35.298	35.001	34.4433	34.0566	24.5368	24.1591	37.8503	37.8662	37.8614
9570	37.8756	37.8737	27.456	20.7481	37.8657	34.7467	35.306	35.01	34.4563	34.0696	24.5518	24.1701	37.8563	37.8682	37.8514
9600	37.8736	37.8757	27.468	20.7411	37.8637	34.7527	35.316	35.019	34.4673	34.0836	24.5647	24.1871	37.8533	37.8762	37.8524
9630	37.8706	37.8737	27.482	20.7541	37.8587	34.7577	35.324	35.0309	34.4793	34.0946	24.5767	24.2001	37.8623	37.8622	37.8574
9660	37.8716	37.8767	27.4921	20.7551	37.8617	34.7637	35.333	35.0379	34.4893	34.1066	24.5917	24.2131	37.8573	37.8732	37.8624
9690	37.8686	37.8777	27.5041	20.7561	37.8647	34.7707	35.3449	35.0489	34.5003	34.1186	24.6057	24.2292	37.8593	37.8662	37.8614
9720	37.8716	37.8757	27.5151	20.7461	37.8627	34.7777	35.3509	35.0589	34.5093	34.1307	24.6197	24.2422	37.8553	37.8692	37.8584
9750	37.8736	37.8777	27.5311	20.7501	37.8537	34.7837	35.3619	35.0679	34.5223	34.1417	24.6327	24.2562	37.8483	37.8712	37.8554
9780	37.8726	37.8727	27.5401	20.7641	37.8607	34.7877	35.3719	35.0769	34.5312	34.1517	24.6467	24.2692	37.8613	37.8672	37.8444
9810	37.8746	37.8757	27.5511	20.7641	37.8577	34.7957	35.3799	35.0869	34.5422	34.1667	24.6607	24.2842	37.8563	37.8652	37.8524
9840	37.8706	37.8737	27.5631	20.7421	37.8677	34.8007	35.3889	35.0969	34.5532	34.1787	24.6737	24.2972	37.8563	37.8682	37.8544
9870	37.8706	37.8757	27.5751	20.7421	37.8697	34.8057	35.3979	35.1069	34.5642	34.1867	24.6876	24.3122	37.8553	37.8662	37.8594
9900	37.8716	37.8767	27.5871	20.7481	37.8667	34.8117	35.4058	35.1149	34.5742	34.2007	24.6996	24.3262	37.8633	37.8692	37.8614
9930	37.8746	37.8777	27.5972	20.7501	37.8617	34.8177	35.4138	35.1249	34.5832	34.2127	24.7156	24.3382	37.8543	37.8622	37.8524
9960	37.8746	37.8767	27.6062	20.7541	37.8667	34.8248	35.4238	35.1319	34.5922	34.2227	24.7266	24.3492	37.8513	37.8742	37.8604
9990	37.8756	37.8767	27.6242	20.7481	37.8587	34.8288	35.4308	35.1399	34.6022	34.2357	24.7406	24.3632	37.8293	37.8672	37.8374
10020	37.8816	37.8767	27.6282	20.7531	37.8467	34.8338	35.4428	35.1489	34.6142	34.2457	24.7526	24.3782	37.8593	37.8682	37.8364
10050	37.8716	37.8737	27.6432	20.7601	37.8727	34.8398	35.4468	35.1569	34.6222	34.2557	24.7666	24.3892	37.8623	37.8762	37.8664
10080	37.8726	37.8777	27.6532	20.7551	37.8657	34.8438	35.4577	35.1659	34.6322	34.2667	24.7806	24.4042	37.8583	37.8712	37.8384
10110	37.8736	37.8747	27.6622	20.7431	37.8607	34.8508	35.4647	35.1749	34.6412	34.2777	24.7936	24.4182	37.8473	37.8712	37.8634
10140	37.8746	37.8777	27.6752	20.7451	37.8707	34.8528	35.4707	35.1819	34.6532	34.2877	24.8055	24.4292	37.8563	37.8672	37.8594
10170	37.8766	37.8787	27.6852	20.7711	37.8677	34.8598	35.4787	35.1899	34.6621	34.2997	24.8175	24.4422	37.8593	37.8622	37.8644
10200	37.8786	37.8787	27.6972	20.7761	37.8667	34.8648	35.4887	35.2009	34.6711	34.3097	24.8315	24.4562	37.8573	37.8662	37.8544
10230	37.8766	37.8807	27.7103	20.7621	37.8547	34.8708	35.4957	35.2048	34.6821	34.3187	24.8425	24.4682	37.8483	37.8652	37.8354
10260	37.8756	37.8777	27.7153	20.7681	37.8707	34.8748	35.5027	35.2148	34.6901	34.3307	24.8555	24.4832	37.8623	37.8752	37.8544
10290	37.8796	37.8837	27.7293	20.7601	37.8697	34.8798	35.5107	35.2218	34.6981	34.3387	24.8685	24.4942	37.8644	37.8742	37.8644
10320	37.8756	37.8827	27.7383	20.7571	37.8697	34.8838	35.5186	35.2308	34.7081	34.3488	24.8775	24.5082	37.8644	37.8752	37.8664
10350	37.8786	37.8837	27.7473	20.7571	37.8737	34.8898	35.5256	35.2378	34.7171	34.3588	24.8915	24.5222	37.8593	37.8712	37.8674
10380	37.8786	37.8797	27.7593	20.7561	37.8617	34.8948	35.5326	35.2468	34.7251	34.3698	24.9045	24.5332	37.8553	37.8732	37.8484
10410	37.8826	37.8827	27.7673	20.7761	37.8697	34.9008	35.5416	35.2568	34.7351	34.3808	24.9165	24.5442	37.8664	37.8782	37.8654
10440	37.8786	37.8807	27.7783	20.7841	37.8717	34.9068	35.5506	35.2628	34.7411	34.3878	24.9294	24.5572	37.8603	37.8822	37.8634
10470	37.8786	37.8827	27.7893	20.7982	37.8747	34.9068	35.5566	35.2688	34.7531	34.3978	24.9394	24.5702	37.8563	37.8802	37.8654
10500	37.8826	37.8827	27.7993	20.7941	37.8717	34.9138	35.5646	35.2778	34.7631	34.4078	24.9524	24.5812	37.8744	37.8802	37.8684
10530	37.8786	37.8837	27.8073	20.7861	37.8717	34.9168	35.5715	35.2868	34.7681	34.4188	24.9644	24.5952	37.8714	37.8752	37.8534
10560	37.8816	37.8817	27.8184	20.7571	37.8647	34.9208	35.5785	35.2928	34.7761	34.4298	24.9764	24.6042	37.8764	37.8622	37.8694
10590	37.8836	37.8817	27.8274	20.7251	37.8747	34.9248	35.5855	35.2988	34.788	34.4378	24.9874	24.6192	37.8664	37.8842	37.8724
10620	37.8846	37.8887	27.8354	20.7471	37.8707	34.9308	35.5905	35.3068	34.795	34.4488	25.0004	24.6292	37.8694	37.8802	37.8514
10650	37.8796	37.8807	27.8474	20.7511	37.8707	34.9338	35.5995	35.3138	34.804	34.4578	25.0124	24.6432	37.8704	37.8742	37.8664
10680	37.8806	37.8847	27.8564	20.7731	37.8707	34.9398	35.6075	35.3218	34.813	34.4638	25.0224	24.6562	37.8704	37.8802	37.8634
10710	37.8796	37.8837	27.8664	20.7411	37.8737	34.9428	35.6145	35.3268	34.819	34.4758	25.0354	24.6662	37.8654	37.8772	37.8394
10740	37.8806	37.8807	27.8764	20.7391	37.8767	34.9478	35.6195	35.3358	34.826	34.4828	25.0453	24.6772	37.8493	37.8722	37.8624
10770	37.8796	37.8797	27.8834	20.7671	37.8777	34.9508	35.6284	35.3418	34.836	34.4948	25.0583	24.6902	37.8694	37.8822	37.8664
10800	37.8776	37.8807	27.8954	20.7711	37.8737	34.9548	35.6324	35.3488	34.844	34.5028	25.0703	24.7002	37.8644	37.8752	37.8674
10830	37.8776	37.8807	27.9024	20.7741	37.8707	34.9588	35.6404	35.3548	34.852	34.5098	25.0803	24.7122	37.8563	37.8802	37.8614
10860	37.8826	37.8807	27.9104	20.7711	37.8727	34.9628	35.6464	35.3638	34.859	34.5178	25.0913	24.7242	37.8704	37.8782	37.8674
10890	37.8806	37.8817	27.9205	20.7471	37.8787	34.9678	35.6544	35.3678	34.868	34.5288	25.1023	24.7352	37.8423	37.8762	37.8604
10920	37.8836	37.8867	27.9305	20.7952	37.8757	34.9698	35.6604	35.3758	34.875	34.5368	25.1143	24.7492	37.8443	37.8662	37.8474
10950	37.8806	37.8837	27.9385	20.7972	37.8737	34.9748	35.6674	35.3837	34.883	34.5448	25.1253	24.7592	37.8714	37.8822	37.8714
10980	37.8816	37.8837	27.9475	20.7861	37.8747	34.9788	35.6724	35.3887	34.89	34.5528	25.1363	24.7712	37.8744	37.8752	37.8694
11010	37.8776	37.8807	27.9555	20.7681	37.8727	34.9858	35.6793	35.3957	34.896	34.5638	25.1463	24.7812	37.8744	37.8702	37.8674
11040	37.8756	37.8817	27.9645	20.7801	37.8717	34.9868	35.6843	35.4027	34.906	34.5699	25.1592	24.7912	37.8694	37.8752	37.8604
11070	37.8776	37.8797	27.9735	20.7811	37.8757	34.9918	35.6913	35.4087	34.913	34.5799	25.1692	24.8042	37.8734	37.8742	37.8634
11100	37.8776	37.8817	27.9825	20.7781	37.8647	34.9958	35.6993	35.4157	34.9199	34.5869	25.1812	24.8142	37.8353	37.8762	37.8564
11130	37.8786	37.8847	27.9885	20.7721	37.8717	34.9998	35.7053	35.4217	34.9269	34.5949	25.1912	24.8252	37.8654	37.8712	37.8584
11160	37.8806	37.8817	27.9975	20.7671	37.8737	35.0048	35.7113	35.4277	34.9359	34.6049	25.2002	24.8372	37.8563	37.8792	37.8454
11190	37.8806	37.8807	28.0065	20.7661	37.8807	35.0068	35.7173	35.4347	34.9449	34.6119	25.2132	24.8482	37.8654	37.8862	37.8694
11220	37.8786	37.8797	28.0155	20.7601	37.8697	35.0108	35.7233	35.4397	34.9499	34.6209	25.2232	24.8572	37.8694	37.8772	37.8554
11250	37.8786	37.8817	28.0225	20.7851	37.8677	35.0138	35.7273	35.4457	34.9579	34.6279	25.2342	24.8712	37.8654	37.8712	37.8544
11280	37.8776	37.8787	28.0336	20.7791	37.8727	35.0178	35.7343	35.4517	34.9629	34.6379	25.2432	24.8792	37.8704	37.8722	37.8644
11310	37.8796	37.8827	28.0416	20.7701	37.8617	35.0208	35.7402	35.4617	34.9729	34.6449	25.2542	24.8922	37.8633	37.8732	37.8664
11340	37.8786	37.8817	28.0466	20.7671	37.8657	35.0268	35.7462	35.4667	34.9769	34.6529	25.2642	24.9022	37.8523	37.8722	37.8614
11370	37.8766	37.8767	28.0576	20.7651	37.8707	35.0288	35.7532	35.4707	34.9859	34.6579	25.2761	24.9132	37.8664	37.8732	37.8614
11400	37.8756	37.8787	28.0636	20.7521	37.8707	35.0338	35.7582	35.4777	34.9899	34.6679	25.2841	24.9232	37.8704	37.8772	37.8624
11430	37.8726	37.8717	28.0736	20.7451	37.8687	35.0368	35.7632	35.4837	34.9999	34.6749	25.2941	24.9332	37.8674	37.8712	37.8594
11460	37.8706	37.8797	28.0816	20.7571	37.8687	35.0408	35.7712	35.4867	35.0049	34.6819	25.3051	24.9432	37.8664	37.8762	37.8574
11490	37.8746	37.8747	28.0886	20.7831	37.8627	35.0418	35.7742	35.4947	35.0139	34.6879	25.3151	24.9542	37.8704	37.8682	37.8614
11520	37.8766	37.8767	28.0956	20.7681	37.8677	35.0468	35.7802	35.4987	35.0189	34.6969	25.3241	24.9632	37.8583	37.8742	37.8634
11550	37.8726	37.8757	28.1036	20.7721	37.8687	35.0498	35.7862	35.5057	35.0249	34.7039	25.3351	24.9753	37.8664	37.8732	37.8504
11580	37.8746	37.8737	28.1106	20.7581	37.8687	35.0538	35.7911	35.5107	35.0319	34.7109	25.3421	24.9853	37.8684	37.8672	37.8664
11610	37.8746	37.8807	28.1216	20.7671	37.8647	35.0548	35.7971	35.5167	35.0379	34.7199	25.3541	24.9963	37.8553	37.8652	37.8404
11640	37.8766	37.8817	28.1286	20.7691	37.8697	35.0598	35.8041	35.5207	35.0448	34.7249	25.3631	25.0043	37.8583	37.8752	37.8174
11670	37.8726	37.8757	28.1367	20.7701	37.8757	35.0638	35.8101	35.5297	35.0518	34.7329	25.3741	25.0153	37.8593	37.8752	37.8574
11700	37.8746	37.8767	28.1407	20.7881	37.8627	35.0648	35.8141	35.5337	35.0578	34.7389	25.3841	25.0253	37.8533	37.8712	37.8524
11730	37.8786	37.8797	28.1507	20.8172	37.8697	35.0688	35.8181	35.5407	35.0638	34.7459	25.393	25.0363	37.8583	37.8752	37.8284
11760	37.8796	37.8837	28.1577	20.8292	37.8587	35.0698	35.8231	35.5457	35.0678	34.7559	25.403	25.0443	37.8563	37.8682	37.8374
11790	37.8756	37.8797	28.1647	20.8072	37.8617	35.0758	35.8281	35.5497	35.0758	34.7619	25.412	25.0533	37.8664	37.8722	37.8524
11820	37.8766	37.8757	28.1717	20.7761	37.8687	35.0788	35.8341	35.5556	35.0818	34.7719	25.42	25.0653	37.8704	37.8772	37.8604
11850	37.8716	37.8777	28.1777	20.7571	37.8587	35.0808	35.8391	35.5606	35.0888	34.7769	25.433	25.0743	37.8613	37.8672	37.8614
11880	37.8796	37.8797	28.1847	20.7441	37.8717	35.0858	35.8441	35.5646	35.0948	34.7809	25.439	25.0843	37.8613	37.8692	37.8504
11910	37.8726	37.8747	28.1957	20.7631	37.8707	35.0878	35.851	35.5686	35.0998	34.791	25.448	25.0923	37.8573	37.8752	37.8654
11940	37.8766	37.8767	28.2007	20.7581	37.8717	35.0908	35.854	35.5746	35.1068	34.797	25.459	25.1023	37.8553	37.8752	37.8544
11970	37.8746	37.8797	28.2077	20.7581	37.8697	35.0928	35.86	35.5796	35.1138	34.803	25.469	25.1123	37.8684	37.8742	37.8624
12000	37.8796	37.8797	28.2147	20.7471	37.8707	35.0968	35.865	35.5866	35.1168	34.808	25.477	25.1203	37.8654	37.8752	37.8624
12030	37.8786	37.8817	28.2227	20.7571	37.8747	35.0978	35.87	35.5906	35.1248	34.815	25.485	25.1303	37.8664	37.8792	37.8624
12060	37.8786	37.8847	28.2287	20.7271	37.8677	35.1008	35.875	35.5956	35.1268	34.822	25.493	25.1413	37.8684	37.8732	37.8654
12090	37.8766	37.8827	28.2327	20.7501	37.8717	35.1058	35.88	35.6016	35.1348	34.827	25.504	25.1503	37.8704	37.8652	37.8624
12120	37.8796	37.8827	28.2408	20.7421	37.8687	35.1078	35.884	35.6046	35.1398	34.839	25.5129	25.1603	37.8644	37.8822	37.8534
12150	37.8766	37.8777	28.2488	20.8012	37.8727	35.1088	35.89	35.6116	35.1458	34.844	25.5229	25.1673	37.8654	37.8802	37.8624
12180	37.8786	37.8837	28.2558	20.7841	37.8647	35.1108	35.894	35.6136	35.1528	34.849	25.5299	25.1783	37.8613	37.8752	37.8614
12210	37.8746	37.8807	28.2608	20.7731	37.8657	35.1148	35.9	35.6206	35.1588	34.855	25.5389	25.1843	37.8493	37.8752	37.8304
12240	37.8796	37.8777	28.2678	20.7711	37.8767	35.1168	35.9049	35.6236	35.1638	34.864	25.5499	25.1973	37.8533	37.8752	37.8704
12270	37.8796	37.8837	28.2758	20.7511	37.8667	35.1218	35.9079	35.6286	35.1698	34.866	25.5559	25.2043	37.8613	37.8762	37.8324
12300	37.8766	37.8777	28.2818	20.7441	37.8707	35.1238	35.9129	35.6346	35.1747	34.876	25.5679	25.2173	37.8613	37.8772	37.8614
12330	37.8776	37.8797	28.2898	20.7591	37.8697	35.1258	35.9179	35.6386	35.1807	34.88	25.5729	25.2243	37.8664	37.8772	37.8644
12360	37.8776	37.8847	28.2938	20.7461	37.8647	35.1278	35.9219	35.6426	35.1867	34.883	25.5829	25.2323	37.8644	37.8712	37.8384
12390	37.8776	37.8797	28.3018	20.7831	37.8697	35.1288	35.9269	35.6466	35.1907	34.892	25.5899	25.2413	37.8664	37.8732	37.8664
12420	37.8776	37.8797	28.3078	20.7581	37.8757	35.1338	35.9319	35.6516	35.1977	34.899	25.5989	25.2493	37.8674	37.8782	37.8574
12450	37.8736	37.8797	28.3138	20.7591	37.8737	35.1358	35.9369	35.6556	35.2017	34.902	25.6079	25.2573	37.8613	37.8702	37.8644
12480	37.8836	37.8817	28.3178	20.7521	37.8607	35.1378	35.9419	35.6616	35.2077	34.91	25.6169	25.2653	37.8563	37.8712	37.8604
12510	37.8836	37.8857	28.3248	20.7571	37.8677	35.1428	35.9439	35.6646	35.2147	34.915	25.6249	25.2733	37.8543	37.8642	37.8444
12540	37.8796	37.8817	28.3328	20.7641	37.8757	35.1418	35.9479	35.6716	35.2167	34.923	25.6318	25.2833	37.8613	37.8812	37.8314
12570	37.8736	37.8757	28.3408	20.7821	37.8727	35.1438	35.9539	35.6746	35.2237	34.929	25.6428	25.2913	37.8674	37.8792	37.8664
12600	37.8756	37.8857	28.3438	20.7801	37.8727	35.1458	35.9578	35.6766	35.2287	34.932	25.6488	25.3023	37.8613	37.8802	37.8654
12630	37.8756	37.8787	28.3499	20.7841	37.8667	35.1468	35.9608	35.6836	35.2347	34.94	25.6578	25.3103	37.8513	37.8712	37.8544
12660	37.8806	37.8787	28.3589	20.7972	37.8707	35.1488	35.9658	35.6876	35.2377	34.944	25.6648	25.3173	37.8613	37.8722	37.8634
12690	37.8796	37.8797	28.3619	20.8012	37.8727	35.1508	35.9708	35.6906	35.2437	34.949	25.6748	25.3253	37.8744	37.8842	37.8674
12720	37.8786	37.8827	28.3689	20.7811	37.8717	35.1528	35.9748	35.6966	35.2477	34.956	25.6828	25.3323	37.8664	37.8772	37.8584
12750	37.8796	37.8797	28.3749	20.8152	37.8757	35.1518	35.9788	35.6986	35.2547	34.961	25.6898	25.3433	37.8603	37.8802	37.8694
12780	37.8816	37.8807	28.3789	20.8142	37.8757	35.1558	35.9838	35.7036	35.2587	34.967	25.6988	25.3503	37.8704	37.8782	37.8664
12810	37.8786	37.8787	28.3859	20.7801	37.8737	35.1538	35.9878	35.7076	35.2637	34.974	25.7048	25.3593	37.8644	37.8782	37.8634
12840	37.8836	37.8807	28.3909	20.7651	37.8677	35.1558	35.9908	35.7126	35.2707	34.977	25.7128	25.3683	37.8593	37.8752	37.8584
12870	37.8796	37.8817	28.3999	20.7511	37.8677	35.1588	35.9948	35.7166	35.2737	34.985	25.7208	25.3753	37.8714	37.8812	37.8604
12900	37.8786	37.8807	28.4039	20.7511	37.8697	35.1588	35.9998	35.7196	35.2787	34.986	25.7298	25.3823	37.8704	37.8772	37.8634
12930	37.8836	37.8857	28.4079	20.7561	37.8767	35.1638	36.0038	35.7236	35.2827	34.993	25.7338	25.3923	37.8573	37.8672	37.8544
12960	37.8786	37.8807	28.4139	20.7451	37.8787	35.1618	36.0088	35.7276	35.2877	34.999	25.7438	25.4013	37.8734	37.8842	37.8704
12990	37.8786	37.8787	28.4209	20.7291	37.8727	35.1658	36.0118	35.7325	35.2927	35.0061	25.7517	25.4073	37.8744	37.8772	37.8674
13020	37.8776	37.8827	28.4259	20.7441	37.8747	35.1638	36.0157	35.7355	35.2987	35.0101	25.7607	25.4153	37.8714	37.8722	37.8664
13050	37.8826	37.8817	28.4319	20.7361	37.8757	35.1668	36.0187	35.7405	35.3016	35.0161	25.7677	25.4243	37.8784	37.8802	37.8624
13080	37.8786	37.8797	28.4359	20.7591	37.8687	35.1668	36.0227	35.7435	35.3066	35.0191	25.7737	25.4323	37.8644	37.8802	37.8714
13110	37.8826	37.8857	28.4419	20.7651	37.8677	35.1668	36.0257	35.7485	35.3106	35.0251	25.7827	25.4393	37.8633	37.8812	37.8614
13140	37.8746	37.8807	28.4479	20.7531	37.8777	35.1688	36.0317	35.7505	35.3166	35.0301	25.7917	25.4453	37.8724	37.8772	37.8594
13170	37.8776	37.8827	28.4539	20.7841	37.8687	35.1718	36.0357	35.7565	35.3186	35.0341	25.7987	25.4533	37.8543	37.8742	37.8554
13200	37.8756	37.8797	28.459	20.7841	37.8677	35.1709	36.0377	35.7615	35.3246	35.0421	25.8027	25.4613	37.8644	37.8742	37.8644
13230	37.8786	37.8807	28.464	20.7851	37.8617	35.1709	36.0407	35.7615	35.3296	35.0461	25.8107	25.4683	37.8694	37.8642	37.8634
13260	37.8756	37.8797	28.47	20.7941	37.8677	35.1739	36.0467	35.7675	35.3356	35.0511	25.8177	25.4763	37.8623	37.8752	37.8254
13290	37.8776	37.8837	28.474	20.7992	37.8697	35.1739	36.0487	35.7705	35.3396	35.0561	25.8267	25.4833	37.8714	37.8792	37.8524
13320	37.8786	37.8867	28.48	20.7921	37.8757	35.1728	36.0537	35.7745	35.3426	35.0611	25.8317	25.4933	37.8613	37.8812	37.8664
13350	37.8776	37.8797	28.486	20.8132	37.8687	35.1749	36.0557	35.7775	35.3476	35.0641	25.8397	25.4983	37.8694	37.8782	37.8634
13380	37.8816	37.8807	28.49	20.8172	37.8707	35.1779	36.0617	35.7805	35.3516	35.0711	25.8477	25.5063	37.8593	37.8782	37.8674
13410	37.8766	37.8817	28.494	20.8192	37.8717	35.1759	36.0657	35.7845	35.3556	35.0761	25.8557	25.5143	37.8664	37.8732	37.8654
13440	37.8726	37.8777	28.499	20.8202	37.8717	35.1789	36.0677	35.7895	35.3606	35.0801	25.8627	25.5223	37.8694	37.8722	37.8594
13470	37.8756	37.8757	28.506	20.8222	37.8707	35.1779	36.0726	35.7925	35.3656	35.0861	25.8686	25.5293	37.8593	37.8622	37.8574
13500	37.8766	37.8807	28.511	20.8082	37.8737	35.1779	36.0776	35.7965	35.3696	35.0891	25.8756	25.5363	37.8694	37.8742	37.8594
13530	37.8746	37.8817	28.515	20.8012	37.8707	35.1799	36.0806	35.7985	35.3746	35.0951	25.8846	25.5433	37.8654	37.8732	37.8604
13560	37.8746	37.8777	28.523	20.8012	37.8747	35.1789	36.0836	35.8045	35.3776	35.1021	25.8886	25.5503	37.8664	37.8782	37.8504
13590	37.8766	37.8747	28.526	20.7952	37.8757	35.1789	36.0876	35.8065	35.3806	35.1051	25.8956	25.5573	37.8644	37.8752	37.8674
13620	37.8786	37.8797	28.53	20.8192	37.8757	35.1819	36.0896	35.8085	35.3856	35.1101	25.9046	25.5653	37.8684	37.8802	37.8564
13650	37.8756	37.8777	28.536	20.8452	37.8727	35.1789	36.0906	35.8125	35.3886	35.1141	25.9106	25.5723	37.8623	37.8802	37.8644
13680	37.8766	37.8817	28.541	20.8152	37.8687	35.1789	36.0976	35.8165	35.3946	35.1191	25.9166	25.5793	37.8623	37.8812	37.8634
13710	37.8786	37.8807	28.547	20.8292	37.8757	35.1799	36.0986	35.8185	35.3986	35.1221	25.9236	25.5863	37.8684	37.8842	37.8494
13740	37.8816	37.8797	28.547	20.8132	37.8697	35.1789	36.1016	35.8235	35.4016	35.1291	25.9306	25.5933	37.8613	37.8802	37.8464
13770	37.8776	37.8807	28.557	20.8112	37.8787	35.1829	36.1056	35.8275	35.4056	35.1311	25.9386	25.6003	37.8664	37.8862	37.8574
13800	37.8746	37.8817	28.559	20.8002	37.8727	35.1799	36.1106	35.8295	35.4106	35.1371	25.9456	25.6063	37.8684	37.8782	37.8614
13830	37.8786	37.8797	28.5641	20.8092	37.8727	35.1799	36.1146	35.8335	35.4146	35.1391	25.9516	25.6133	37.8684	37.8822	37.8654
13860	37.8796	37.8807	28.5691	20.7861	37.8717	35.1829	36.1166	35.8355	35.4176	35.1451	25.9566	25.6213	37.8694	37.8712	37.8584
13890	37.8776	37.8837	28.5731	20.7911	37.8697	35.1809	36.1206	35.8415	35.4216	35.1491	25.9656	25.6283	37.8724	37.8842	37.8704
13920	37.8786	37.8877	28.5811	20.8002	37.8737	35.1809	36.1246	35.8435	35.4256	35.1541	25.9706	25.6353	37.8704	37.8762	37.8614
13950	37.8826	37.8847	28.5831	20.8012	37.8697	35.1809	36.1275	35.8465	35.4275	35.1571	25.9776	25.6393	37.8633	37.8702	37.8384
13980	37.8836	37.8787	28.5881	20.8042	37.8657	35.1819	36.1305	35.8495	35.4345	35.1641	25.9816	25.6473	37.8633	37.8762	37.8634
14010	37.8776	37.8797	28.5931	20.7891	37.8697	35.1829	36.1325	35.8525	35.4375	35.1681	25.9885	25.6543	37.8684	37.8752	37.8674
14040	37.8826	37.8837	28.5961	20.7741	37.8587	35.1819	36.1355	35.8555	35.4405	35.1711	25.9965	25.6603	37.8664	37.8702	37.8524
14070	37.8836	37.8827	28.6001	20.7691	37.8747	35.1839	36.1375	35.8575	35.4425	35.1761	26.0015	25.6673	37.8684	37.8782	37.8604
14100	37.8756	37.8787	28.6051	20.7741	37.8757	35.1839	36.1415	35.8615	35.4495	35.1791	26.0065	25.6713	37.8664	37.8702	37.8614
14130	37.8746	37.8797	28.6071	20.7841	37.8737	35.1829	36.1455	35.8655	35.4525	35.1841	26.0115	25.6813	37.8744	37.8802	37.8684
14160	37.8776	37.8807	28.6171	20.7741	37.8747	35.1819	36.1485	35.8675	35.4555	35.1881	26.0185	25.6853	37.8714	37.8802	37.8684
14190	37.8746	37.8757	28.6171	20.7501	37.8787	35.1819	36.1515	35.8695	35.4575	35.1941	26.0255	25.6933	37.8623	37.8782	37.8654
14220	37.8776	37.8817	28.6261	20.7471	37.8717	35.1849	36.1545	35.8715	35.4605	35.1951	26.0315	25.6983	37.8704	37.8782	37.8584
14250	37.8766	37.8727	28.6281	20.7571	37.8657	35.1809	36.1575	35.8765	35.4665	35.2011	26.0385	25.7053	37.8623	37.8732	37.8514
14280	37.8756	37.8767	28.6321	20.7541	37.8717	35.1829	36.1605	35.8785	35.4715	35.2041	26.0455	25.7104	37.8684	37.8732	37.8664
14310	37.8796	37.8797	28.6341	20.7551	37.8657	35.1819	36.1645	35.8825	35.4745	35.2101	26.0505	25.7184	37.8644	37.8712	37.8544
14340	37.8736	37.8767	28.6431	20.7671	37.8677	35.1839	36.1675	35.8845	35.4775	35.2111	26.0555	25.7244	37.8513	37.8752	37.8614
14370	37.8716	37.8747	28.6461	20.7461	37.8607	35.1829	36.1695	35.8875	35.4835	35.2161	26.0625	25.7294	37.8573	37.8682	37.8544
14400	37.8706	37.8737	28.6471	20.7371	37.8737	35.1819	36.1725	35.8885	35.4855	35.2201	26.0695	25.7364	37.8664	37.8802	37.8634
14430	37.8726	37.8767	28.6531	20.7371	37.8727	35.1809	36.1775	35.8935	35.4885	35.2242	26.0725	25.7444	37.8593	37.8752	37.8604
14460	37.8726	37.8747	28.6561	20.7601	37.8687	35.1809	36.1814	35.8965	35.4905	35.2282	26.0805	25.7494	37.8563	37.8772	37.8534
14490	37.8746	37.8737	28.6611	20.7591	37.8667	35.1829	36.1834	35.8985	35.4945	35.2312	26.0835	25.7554	37.8593	37.8732	37.8594
14520	37.8756	37.8727	28.6651	20.7531	37.8637	35.1809	36.1844	35.9025	35.4975	35.2362	26.0915	25.7624	37.8593	37.8692	37.8564
14550	37.8716	37.8707	28.6721	20.7341	37.8687	35.1809	36.1874	35.9064	35.5015	35.2412	26.0965	25.7694	37.8623	37.8772	37.8564
14580	37.8716	37.8757	28.6752	20.7391	37.8657	35.1779	36.1914	35.9064	35.5045	35.2462	26.1024	25.7744	37.8613	37.8692	37.8554
14610	37.8746	37.8737	28.6782	20.7551	37.8727	35.1819	36.1934	35.9104	35.5085	35.2472	26.1084	25.7804	37.8603	37.8742	37.8594
14640	37.8676	37.8737	28.6842	20.7331	37.8607	35.1809	36.1964	35.9124	35.5145	35.2482	26.1144	25.7844	37.8593	37.8752	37.8574
14670	37.8686	37.8727	28.6862	20.7501	37.8677	35.1799	36.1994	35.9154	35.5175	35.2552	26.1204	25.7924	37.8623	37.8662	37.8574
14700	37.8716	37.8757	28.6892	20.7411	37.8647	35.1789	36.2024	35.9174	35.5175	35.2612	26.1254	25.7994	37.8613	37.8712	37.8554
14730	37.8706	37.8737	28.6962	20.7461	37.8657	35.1789	36.2054	35.9204	35.5225	35.2652	26.1314	25.8014	37.8593	37.8702	37.8564
14760	37.8736	37.8727	28.7002	20.7321	37.8657	35.1789	36.2094	35.9234	35.5275	35.2662	26.1364	25.8094	37.8593	37.8682	37.8584
14790	37.8716	37.8737	28.7032	20.7341	37.8657	35.1779	36.2104	35.9264	35.5285	35.2722	26.1424	25.8134	37.8593	37.8682	37.8594
14820	37.8766	37.8777	28.7072	20.7401	37.8657	35.1799	36.2144	35.9284	35.5335	35.2742	26.1464	25.8204	37.8483	37.8622	37.8574
14850	37.8746	37.8787	28.7082	20.7581	37.8697	35.1779	36.2154	35.9294	35.5355	35.2782	26.1504	25.8254	37.8704	37.8672	37.8604
14880	37.8766	37.8787	28.7122	20.7721	37.8737	35.1789	36.2194	35.9344	35.5395	35.2822	26.1584	25.8324	37.8573	37.8782	37.8564
14910	37.8796	37.8827	28.7202	20.7701	37.8697	35.1779	36.2224	35.9344	35.5415	35.2862	26.1644	25.8354	37.8593	37.8792	37.8434
14940	37.8756	37.8777	28.7242	20.7641	37.8737	35.1789	36.2264	35.9384	35.5445	35.2892	26.1684	25.8454	37.8704	37.8802	37.8664
14970	37.8746	37.8787	28.7272	20.7631	37.8717	35.1779	36.2254	35.9404	35.5465	35.2922	26.1764	25.8484	37.8674	37.8802	37.8614
15000	37.8786	37.8817	28.7312	20.7671	37.8707	35.1789	36.2274	35.9464	35.5515	35.2922	26.1794	25.8544	37.8724	37.8782	37.8394
15030	37.8816	37.8817	28.7342	20.7591	37.8667	35.1779	36.2324	35.9464	35.5525	35.2972	26.1864	25.8564	37.8633	37.8732	37.8424
15060	37.8756	37.8737	28.7392	20.7561	37.8707	35.1769	36.2373	35.9494	35.5574	35.3032	26.1894	25.8684	37.8654	37.8732	37.8524
15090	37.8756	37.8787	28.7432	20.7541	37.8727	35.1789	36.2364	35.9504	35.5584	35.3032	26.1954	25.8704	37.8724	37.8762	37.8604
15120	37.8746	37.8777	28.7462	20.7511	37.8667	35.1779	36.2393	35.9524	35.5634	35.3092	26.2004	25.8774	37.8654	37.8732	37.8594
15150	37.8796	37.8787	28.7512	20.7571	37.8707	35.1789	36.2443	35.9564	35.5654	35.3142	26.2074	25.8804	37.8644	37.8672	37.8594
15180	37.8746	37.8797	28.7532	20.7581	37.8717	35.1779	36.2463	35.9604	35.5704	35.3192	26.2124	25.8864	37.8664	37.8792	37.8634
15210	37.8726	37.8757	28.7552	20.7671	37.8787	35.1779	36.2473	35.9604	35.5724	35.3202	26.2164	25.8924	37.8613	37.8852	37.8634
15240	37.8756	37.8777	28.7602	20.7611	37.8677	35.1759	36.2513	35.9644	35.5754	35.3252	26.2203	25.8984	37.8724	37.8762	37.8574
15270	37.8766	37.8757	28.7642	20.7651	37.8667	35.1769	36.2543	35.9674	35.5784	35.3262	26.2243	25.9034	37.8423	37.8682	37.8614
15300	37.8756	37.8787	28.7692	20.7601	37.8667	35.1789	36.2543	35.9694	35.5804	35.3312	26.2353	25.9094	37.8654	37.8712	37.8594
15330	37.8746	37.8757	28.7722	20.7441	37.8697	35.1769	36.2573	35.9714	35.5834	35.3332	26.2373	25.9124	37.8613	37.8792	37.8614
15360	37.8706	37.8747	28.7742	20.7461	37.8647	35.1779	36.2613	35.9724	35.5884	35.3362	26.2433	25.9194	37.8623	37.8762	37.8554
15390	37.8756	37.8777	28.7793	20.7741	37.8657	35.1759	36.2633	35.9734	35.5874	35.3392	26.2463	25.9224	37.8664	37.8752	37.8614
15420	37.8746	37.8787	28.7813	20.7471	37.8647	35.1739	36.2653	35.9764	35.5934	35.3432	26.2523	25.9304	37.8674	37.8792	37.8544
15450	37.8736	37.8767	28.7853	20.7241	37.8687	35.1739	36.2693	35.9794	35.5944	35.3452	26.2573	25.9354	37.8664	37.8732	37.8564
15480	37.8776	37.8757	28.7913	20.7251	37.8737	35.1749	36.2723	35.9824	35.5984	35.3492	26.2613	25.9384	37.8654	37.8762	37.8614
15510	37.8736	37.8807	28.7913	20.7511	37.8667	35.1769	36.2733	35.9844	35.6024	35.3512	26.2653	25.9454	37.8724	37.8752	37.8614
15540	37.8806	37.8777	28.7953	20.7481	37.8727	35.1769	36.2743	35.9874	35.6034	35.3542	26.2703	25.9514	37.8674	37.8832	37.8524
15570	37.8796	37.8757	28.7983	20.7451	37.8717	35.1759	36.2773	35.9894	35.6074	35.3572	26.2743	25.9554	37.8483	37.8732	37.8264
15600	37.8756	37.8817	28.8033	20.7681	37.8727	35.1759	36.2783	35.9914	35.6094	35.3612	26.2833	25.9624	37.8664	37.8792	37.8634
15630	37.8736	37.8757	28.8043	20.7611	37.8687	35.1759	36.2833	35.9934	35.6134	35.3652	26.2853	25.9674	37.8684	37.8752	37.8604
15660	37.8766	37.8797	28.8093	20.7811	37.8717	35.1749	36.2853	35.9944	35.6154	35.3672	26.2883	25.9694	37.8684	37.8762	37.8594
15690	37.8786	37.8807	28.8143	20.7821	37.8697	35.1759	36.2873	35.9974	35.6174	35.3702	26.2963	25.9734	37.8543	37.8742	37.8504
15720	37.8756	37.8787	28.8173	20.7691	37.8667	35.1759	36.2913	35.9994	35.6234	35.3762	26.2983	25.9824	37.8734	37.8752	37.8544
15750	37.8826	37.8837	28.8213	20.7681	37.8657	35.1759	36.2913	36.0014	35.6224	35.3772	26.3033	25.9834	37.8674	37.8822	37.8684
15780	37.8786	37.8837	28.8243	20.8042	37.8747	35.1739	36.2952	36.0054	35.6264	35.3812	26.3073	25.9894	37.8684	37.8802	37.8634
15810	37.8776	37.8797	28.8263	20.9052	37.8657	35.1718	36.2952	36.0054	35.6294	35.3812	26.3133	25.9944	37.8593	37.8762	37.8684
15840	37.8766	37.8827	28.8283	20.9202	37.8717	35.1718	36.3002	36.0084	35.6334	35.3862	26.3183	26.0004	37.8593	37.8762	37.8604
15870	37.8796	37.8797	28.8333	20.9282	37.8767	35.1739	36.3012	36.0104	35.6354	35.3892	26.3233	26.0044	37.8694	37.8882	37.8654
15900	37.8736	37.8797	28.8363	20.9012	37.8757	35.1718	36.3022	36.0124	35.6354	35.3942	26.3243	26.0084	37.8694	37.8742	37.8654
15930	37.8756	37.8777	28.8373	20.8872	37.8737	35.1718	36.3052	36.0154	35.6394	35.3942	26.3303	26.0144	37.8714	37.8842	37.8604
15960	37.8816	37.8817	28.8443	20.8982	37.8657	35.1739	36.3102	36.0174	35.6424	35.3982	26.3353	26.0184	37.8674	37.8712	37.8554
15990	37.8826	37.8867	28.8463	20.8752	37.8727	35.1728	36.3092	36.0174	35.6454	35.4002	26.3392	26.0224	37.8704	37.8802	37.8544
16020	37.8746	37.8787	28.8503	20.8872	37.8677	35.1728	36.3132	36.0204	35.6484	35.4052	26.3452	26.0284	37.8824	37.8842	37.8654
16050	37.8756	37.8817	28.8493	20.8962	37.8707	35.1698	36.3162	36.0224	35.6484	35.4062	26.3502	26.0344	37.8664	37.8782	37.8584
16080	37.8806	37.8837	28.8523	20.8682	37.8707	35.1718	36.3172	36.0244	35.6524	35.4092	26.3542	26.0354	37.8654	37.8752	37.8454
16110	37.8786	37.8817	28.8593	20.8532	37.8707	35.1718	36.3212	36.0264	35.6534	35.4092	26.3572	26.0414	37.8754	37.8732	37.8664
16140	37.8796	37.8797	28.8613	20.8422	37.8687	35.1728	36.3212	36.0284	35.6574	35.4162	26.3632	26.0454	37.8734	37.8792	37.8654
16170	37.8786	37.8787	28.8653	20.8512	37.8777	35.1728	36.3232	36.0324	35.6614	35.4162	26.3672	26.0524	37.8714	37.8772	37.8604
16200	37.8796	37.8827	28.8673	20.8322	37.8757	35.1698	36.3242	36.0314	35.6634	35.4202	26.3712	26.0564	37.8654	37.8822	37.8614
16230	37.8786	37.8777	28.8703	20.8192	37.8757	35.1728	36.3272	36.0354	35.6654	35.4242	26.3762	26.0604	37.8684	37.8772	37.8654
16260	37.8746	37.8817	28.8743	20.8132	37.8717	35.1709	36.3292	36.0344	35.6674	35.4272	26.3782	26.0644	37.8543	37.8762	37.8614
16290	37.8806	37.8847	28.8743	20.8162	37.8717	35.1718	36.3332	36.0384	35.6714	35.4292	26.3842	26.0684	37.8704	37.8802	37.8624
16320	37.8786	37.8807	28.8763	20.8082	37.8757	35.1709	36.3342	36.0394	35.6724	35.4332	26.3882	26.0744	37.8633	37.8812	37.8674
16350	37.8776	37.8847	28.8843	20.8102	37.8697	35.1718	36.3372	36.0414	35.6764	35.4332	26.3922	26.0794	37.8623	37.8742	37.8664
16380	37.8816	37.8807	28.8853	20.8232	37.8737	35.1718	36.3382	36.0454	35.6804	35.4372	26.3992	26.0834	37.8724	37.8752	37.8504
16410	37.8826	37.8847	28.8874	20.8602	37.8617	35.1718	36.3402	36.0464	35.6794	35.4402	26.4012	26.0864	37.8483	37.8742	37.8324
16440	37.8776	37.8757	28.8904	20.8672	37.8767	35.1718	36.3432	36.0484	35.6834	35.4443	26.4042	26.0894	37.8704	37.8782	37.8684
16470	37.8766	37.8787	28.8944	20.8722	37.8747	35.1698	36.3442	36.0504	35.6853	35.4463	26.4102	26.0944	37.8664	37.8792	37.8644
16500	37.8756	37.8767	28.8974	20.8492	37.8737	35.1709	36.3462	36.0514	35.6853	35.4493	26.4152	26.1004	37.8644	37.8672	37.8654
16530	37.8756	37.8797	28.8954	20.8662	37.8697	35.1698	36.3481	36.0514	35.6903	35.4493	26.4172	26.1034	37.8704	37.8762	37.8594
16560	37.8796	37.8817	28.9034	20.8682	37.8677	35.1718	36.3491	36.0564	35.6903	35.4533	26.4222	26.1064	37.8764	37.8722	37.8624
16590	37.8796	37.8797	28.9064	20.9042	37.8697	35.1709	36.3531	36.0554	35.6953	35.4553	26.4242	26.1124	37.8664	37.8802	37.8594
16620	37.8816	37.8807	28.9084	20.9412	37.8727	35.1698	36.3541	36.0584	35.6933	35.4593	26.4282	26.1174	37.8744	37.8772	37.8644
16650	37.8766	37.8787	28.9104	20.8962	37.8767	35.1688	36.3561	36.0594	35.6983	35.4633	26.4322	26.1214	37.8714	37.8782	37.8664
16680	37.8826	37.8777	28.9114	20.8942	37.8727	35.1688	36.3581	36.0624	35.7003	35.4653	26.4372	26.1254	37.8764	37.8782	37.8614
16710	37.8776	37.8777	28.9164	20.9162	37.8657	35.1688	36.3591	36.0624	35.7023	35.4683	26.4412	26.1294	37.8714	37.8802	37.8484
16740	37.8836	37.8807	28.9184	20.8912	37.8747	35.1688	36.3641	36.0664	35.7063	35.4703	26.4442	26.1314	37.8714	37.8842	37.8634
16770	37.8756	37.8787	28.9234	20.8932	37.8797	35.1678	36.3631	36.0674	35.7073	35.4703	26.4492	26.1384	37.8754	37.8832	37.8664
16800	37.8806	37.8817	28.9244	20.9062	37.8697	35.1688	36.3661	36.0694	35.7113	35.4733	26.4542	26.1424	37.8784	37.8672	37.8664
16830	37.8766	37.8797	28.9264	20.9232	37.8707	35.1709	36.3671	36.0724	35.7123	35.4783	26.4601	26.1444	37.8754	37.8822	37.8684
16860	37.8816	37.8837	28.9294	20.9202	37.8687	35.1678	36.3691	36.0734	35.7143	35.4783	26.4611	26.1504	37.8704	37.8762	37.8534
16890	37.8846	37.8857	28.9334	20.9462	37.8737	35.1678	36.3711	36.0754	35.7173	35.4813	26.4651	26.1544	37.8654	37.8822	37.8634
16920	37.8786	37.8817	28.9334	20.9642	37.8817	35.1688	36.3731	36.0774	35.7193	35.4823	26.4711	26.1574	37.8714	37.8782	37.8664
16950	37.8766	37.8777	28.9354	20.9422	37.8787	35.1688	36.3751	36.0774	35.7203	35.4873	26.4741	26.1624	37.8764	37.8852	37.8664
16980	37.8786	37.8797	28.9374	20.9132	37.8697	35.1688	36.3781	36.0793	35.7243	35.4863	26.4771	26.1654	37.8754	37.8752	37.8674
17010	37.8776	37.8797	28.9434	20.9022	37.8757	35.1698	36.3781	36.0813	35.7253	35.4913	26.4821	26.1704	37.8684	37.8802	37.8634
17040	37.8756	37.8817	28.9474	20.8972	37.8757	35.1668	36.3791	36.0833	35.7273	35.4913	26.4861	26.1734	37.8744	37.8862	37.8594
17070	37.8806	37.8827	28.9474	20.9102	37.8587	35.1688	36.3831	36.0853	35.7283	35.4993	26.4911	26.1764	37.8603	37.8772	37.8584
17100	37.8756	37.8797	28.9494	20.9122	37.8777	35.1668	36.3841	36.0853	35.7333	35.4993	26.4941	26.1824	37.8744	37.8852	37.8724
17130	37.8786	37.8797	28.9564	20.9312	37.8717	35.1688	36.3861	36.0873	35.7343	35.5013	26.4971	26.1864	37.8754	37.8792	37.8614
17160	37.8766	37.8777	28.9574	20.8852	37.8717	35.1698	36.3881	36.0893	35.7363	35.5003	26.5021	26.1904	37.8694	37.8742	37.8534
17190	37.8716	37.8737	28.9574	20.8812	37.8637	35.1678	36.3901	36.0903	35.7383	35.5063	26.5041	26.1944	37.8694	37.8662	37.8624
17220	37.8766	37.8787	28.9614	20.8662	37.8727	35.1668	36.3911	36.0913	35.7403	35.5073	26.5081	26.1974	37.8724	37.8782	37.8674
17250	37.8786	37.8787	28.9654	20.8632	37.8737	35.1678	36.3951	36.0943	35.7433	35.5123	26.5111	26.2014	37.8674	37.8732	37.8614
17280	37.8766	37.8827	28.9674	20.8772	37.8697	35.1698	36.3961	36.0973	35.7463	35.5133	26.5171	26.2064	37.8734	37.8802	37.8614
17310	37.8776	37.8787	28.9674	20.8562	37.8727	35.1658	36.3961	36.0963	35.7463	35.5153	26.5191	26.2094	37.8684	37.8782	37.8664
17340	37.8756	37.8787	28.9724	20.8432	37.8667	35.1678	36.3981	36.0973	35.7503	35.5163	26.5231	26.2124	37.8593	37.8762	37.8554
17370	37.8786	37.8817	28.9754	20.8372	37.8677	35.1688	36.3991	36.0983	35.7503	35.5193	26.5271	26.2164	37.8613	37.8782	37.8574
17400	37.8726	37.8807	28.9744	20.8252	37.8647	35.1678	36.4011	36.1013	35.7543	35.5213	26.5301	26.2194	37.8724	37.8792	37.8554
17430	37.8766	37.8737	28.9804	20.8202	37.8717	35.1678	36.4031	36.1053	35.7553	35.5203	26.5331	26.2244	37.8774	37.8802	37.8674
17460	37.8746	37.8787	28.9834	20.7952	37.8677	35.1698	36.405	36.1053	35.7573	35.5253	26.5361	26.2284	37.8684	37.8752	37.8634
17490	37.8776	37.8757	28.9854	20.7881	37.8667	35.1698	36.407	36.1043	35.7593	35.5283	26.5401	26.2314	37.8724	37.8762	37.8624
17520	37.8766	37.8787	28.9844	20.8032	37.8707	35.1688	36.411	36.1063	35.7603	35.5313	26.5441	26.2334	37.8744	37.8762	37.8654
17550	37.8756	37.8807	28.9904	20.7962	37.8707	35.1678	36.41	36.1093	35.7633	35.5333	26.5471	26.2394	37.8684	37.8782	37.8554
17580	37.8766	37.8777	28.9924	20.7801	37.8717	35.1688	36.413	36.1093	35.7643	35.5373	26.5501	26.2414	37.8553	37.8652	37.8564
17610	37.8716	37.8777	28.9965	20.7891	37.8697	35.1678	36.413	36.1113	35.7663	35.5373	26.5551	26.2464	37.8744	37.8802	37.8704
17640	37.8786	37.8777	28.9975	20.8232	37.8707	35.1688	36.414	36.1133	35.7673	35.5393	26.5581	26.2494	37.8664	37.8852	37.8584
17670	37.8736	37.8737	29.0005	20.7921	37.8687	35.1688	36.419	36.1143	35.7693	35.5443	26.5611	26.2514	37.8684	37.8752	37.8624
17700	37.8776	37.8807	29.0025	20.7992	37.8687	35.1668	36.418	36.1143	35.7723	35.5423	26.5641	26.2554	37.8613	37.8752	37.8614
17730	37.8746	37.8747	29.0025	20.7982	37.8787	35.1678	36.42	36.1163	35.7733	35.5433	26.5681	26.2614	37.8603	37.8782	37.8544
17760	37.8756	37.8777	29.0075	20.8072	37.8657	35.1668	36.422	36.1193	35.7763	35.5503	26.5731	26.2634	37.8603	37.8712	37.8554
17790	37.8746	37.8757	29.0075	20.7952	37.8687	35.1668	36.423	36.1203	35.7803	35.5493	26.574	26.2694	37.8734	37.8782	37.8654
17820	37.8766	37.8767	29.0115	20.7982	37.8717	35.1688	36.426	36.1223	35.7793	35.5493	26.577	26.2704	37.8744	37.8842	37.8654
17850	37.8746	37.8777	29.0175	20.7801	37.8697	35.1688	36.43	36.1233	35.7833	35.5533	26.584	26.2764	37.8714	37.8622	37.8664
17880	37.8776	37.8787	29.0155	20.7751	37.8707	35.1668	36.429	36.1253	35.7843	35.5563	26.585	26.2774	37.8764	37.8802	37.8624
17910	37.8756	37.8767	29.0165	20.7801	37.8737	35.1658	36.431	36.1253	35.7853	35.5613	26.588	26.2824	37.8724	37.8782	37.8674
17940	37.8776	37.8807	29.0215	20.8032	37.8677	35.1668	36.432	36.1273	35.7873	35.5593	26.592	26.2844	37.8694	37.8742	37.8614
17970	37.8746	37.8797	29.0255	20.7962	37.8767	35.1668	36.436	36.1283	35.7883	35.5613	26.594	26.2894	37.8744	37.8822	37.8634
18000	37.8736	37.8807	29.0275	20.8192	37.8727	35.1658	36.434	36.1313	35.7903	35.5663	26.6	26.2924	37.8623	37.8822	37.8574
18030	37.8736	37.8777	29.0255	20.8092	37.8737	35.1668	36.436	36.1313	35.7923	35.5663	26.601	26.2964	37.8724	37.8782	37.8604
18060	37.8766	37.8797	29.0305	20.7972	37.8737	35.1638	36.439	36.1313	35.7943	35.5673	26.606	26.2994	37.8714	37.8802	37.8664
18090	37.8766	37.8777	29.0315	20.8032	37.8757	35.1618	36.441	36.1313	35.7953	35.5683	26.605	26.3044	37.8704	37.8822	37.8684
18120	37.8716	37.8757	29.0375	20.8092	37.8717	35.1648	36.441	36.1343	35.7983	35.5723	26.611	26.3044	37.8674	37.8772	37.8644
18150	37.8756	37.8777	29.0355	20.8192	37.8717	35.1638	36.44	36.1363	35.8003	35.5753	26.613	26.3084	37.8704	37.8772	37.8544
18180	37.8746	37.8747	29.0405	20.8182	37.8727	35.1628	36.445	36.1363	35.8003	35.5753	26.617	26.3144	37.8774	37.8782	37.8594
18210	37.8756	37.8787	29.0415	20.8482	37.8677	35.1618	36.447	36.1383	35.8043	35.5773	26.62	26.3174	37.8724	37.8762	37.8594
18240	37.8746	37.8817	29.0415	20.8612	37.8727	35.1608	36.449	36.1393	35.8033	35.5813	26.623	26.3184	37.8704	37.8782	37.8634
18270	37.8746	37.8757	29.0445	20.8282	37.8717	35.1608	36.449	36.1423	35.8063	35.5833	26.625	26.3214	37.8684	37.8712	37.8654
18300	37.8776	37.8787	29.0495	20.8112	37.8737	35.1588	36.451	36.1433	35.8103	35.5823	26.63	26.3254	37.8694	37.8802	37.8654
18330	37.8766	37.8817	29.0495	20.7932	37.8717	35.1598	36.454	36.1453	35.8103	35.5883	26.632	26.3304	37.8684	37.8822	37.8684
18360	37.8796	37.8827	29.0525	20.8002	37.8757	35.1588	36.453	36.1453	35.8132	35.5883	26.635	26.3304	37.8714	37.8782	37.8664
18390	37.8766	37.8787	29.0535	20.8062	37.8717	35.1578	36.456	36.1463	35.8142	35.5893	26.638	26.3364	37.8714	37.8822	37.8644
18420	37.8796	37.8817	29.0585	20.8162	37.8757	35.1588	36.458	36.1473	35.8162	35.5903	26.641	26.3404	37.8784	37.8812	37.8654
18450	37.8786	37.8817	29.0585	20.8332	37.8757	35.1598	36.457	36.1483	35.8162	35.5933	26.646	26.3424	37.8694	37.8862	37.8654
18480	37.8846	37.8857	29.0615	20.8142	37.8757	35.1558	36.458	36.1483	35.8192	35.5953	26.646	26.3474	37.8714	37.8812	37.8594
18510	37.8786	37.8797	29.0615	20.8292	37.8807	35.1568	36.4609	36.1503	35.8192	35.5963	26.649	26.3464	37.8774	37.8842	37.8694
18540	37.8796	37.8807	29.0665	20.8372	37.8727	35.1588	36.4619	36.1523	35.8212	35.6003	26.654	26.3524	37.8764	37.8852	37.8594
18570	37.8786	37.8837	29.0675	20.8112	37.8737	35.1538	36.4649	36.1523	35.8222	35.6013	26.657	26.3534	37.8744	37.8862	37.8484
18600	37.8796	37.8857	29.0725	20.8072	37.8737	35.1568	36.4659	36.1533	35.8262	35.6023	26.658	26.3584	37.8664	37.8792	37.8524
18630	37.8806	37.8817	29.0705	20.8312	37.8717	35.1538	36.4659	36.1553	35.8272	35.6043	26.662	26.3604	37.8794	37.8822	37.8694
18660	37.8856	37.8847	29.0725	20.8272	37.8747	35.1558	36.4669	36.1573	35.8262	35.6043	26.664	26.3634	37.8694	37.8802	37.8644
18690	37.8836	37.8867	29.0775	20.8042	37.8807	35.1558	36.4699	36.1593	35.8292	35.6093	26.667	26.3694	37.8834	37.8862	37.8724
18720	37.8766	37.8857	29.0785	20.8422	37.8757	35.1558	36.4719	36.1583	35.8302	35.6093	26.67	26.3704	37.8623	37.8842	37.8664
18750	37.8776	37.8797	29.0795	20.8402	37.8787	35.1558	36.4719	36.1623	35.8352	35.6113	26.674	26.3734	37.8754	37.8852	37.8674
18780	37.8776	37.8797	29.0815	20.8292	37.8787	35.1538	36.4719	36.1623	35.8362	35.6143	26.677	26.3764	37.8754	37.8802	37.8744
18810	37.8796	37.8817	29.0825	20.7992	37.8717	35.1528	36.4749	36.1613	35.8362	35.6143	26.679	26.3804	37.8724	37.8802	37.8594
18840	37.8796	37.8867	29.0855	20.7761	37.8677	35.1518	36.4739	36.1643	35.8392	35.6173	26.681	26.3834	37.8704	37.8802	37.8604
18870	37.8776	37.8787	29.0875	20.7711	37.8777	35.1508	36.4779	36.1653	35.8402	35.6193	26.685	26.3874	37.8754	37.8752	37.8694
18900	37.8796	37.8777	29.0905	20.7511	37.8787	35.1518	36.4799	36.1673	35.8422	35.6203	26.686	26.3894	37.8804	37.8802	37.8694
18930	37.8806	37.8847	29.0925	20.7431	37.8707	35.1508	36.4809	36.1663	35.8442	35.6223	26.69	26.3914	37.8724	37.8802	37.8664
18960	37.8806	37.8827	29.0945	20.7331	37.8757	35.1498	36.4809	36.1673	35.8442	35.6263	26.6929	26.3954	37.8674	37.8842	37.8664
18990	37.8726	37.8807	29.0955	20.7481	37.8757	35.1488	36.4839	36.1733	35.8482	35.6273	26.6959	26.3994	37.8744	37.8822	37.8674
19020	37.8746	37.8777	29.0985	20.7531	37.8737	35.1478	36.4859	36.1723	35.8472	35.6293	26.6969	26.4004	37.8704	37.8782	37.8714
19050	37.8816	37.8827	29.0995	20.7611	37.8677	35.1468	36.4839	36.1723	35.8502	35.6313	26.7019	26.4034	37.8694	37.8742	37.8624
19080	37.8766	37.8797	29.1005	20.7851	37.8777	35.1478	36.4869	36.1743	35.8492	35.6303	26.7049	26.4074	37.8684	37.8832	37.8674
19110	37.8726	37.8827	29.1005	20.8012	37.8767	35.1468	36.4869	36.1753	35.8522	35.6343	26.7069	26.4094	37.8754	37.8792	37.8644
19140	37.8776	37.8787	29.1066	20.7881	37.8727	35.1478	36.4879	36.1753	35.8532	35.6353	26.7089	26.4124	37.8704	37.8722	37.8644
19170	37.8746	37.8817	29.1086	20.7992	37.8697	35.1468	36.4879	36.1753	35.8542	35.6363	26.7119	26.4154	37.8694	37.8802	37.8674
19200	37.8776	37.8817	29.1096	20.7941	37.8787	35.1468	36.4939	36.1783	35.8562	35.6383	26.7129	26.4204	37.8684	37.8782	37.8634
19230	37.8816	37.8827	29.1096	20.8172	37.8667	35.1448	36.4929	36.1813	35.8552	35.6393	26.7159	26.4204	37.8553	37.8712	37.8584
19260	37.8866	37.8837	29.1146	20.8092	37.8797	35.1458	36.4939	36.1813	35.8602	35.6413	26.7199	26.4254	37.8694	37.8802	37.8454
19290	37.8786	37.8727	29.1156	20.7941	37.8787	35.1468	36.4939	36.1803	35.8612	35.6443	26.7209	26.4284	37.8784	37.8812	37.8654
19320	37.8786	37.8827	29.1196	20.7952	37.8757	35.1448	36.4989	36.1833	35.8622	35.6453	26.7239	26.4284	37.8784	37.8842	37.8674
19350	37.8766	37.8747	29.1176	20.8152	37.8737	35.1428	36.4989	36.1843	35.8652	35.6483	26.7259	26.4324	37.8734	37.8782	37.8714
19380	37.8806	37.8857	29.1186	20.7972	37.8727	35.1428	36.4979	36.1843	35.8662	35.6483	26.7299	26.4354	37.8694	37.8752	37.8584
19410	37.8796	37.8797	29.1226	20.8052	37.8687	35.1418	36.5019	36.1833	35.8652	35.6503	26.7319	26.4404	37.8664	37.8752	37.8664
19440	37.8796	37.8827	29.1226	20.7881	37.8777	35.1438	36.5009	36.1863	35.8692	35.6513	26.7349	26.4414	37.8724	37.8862	37.8604
19470	37.8766	37.8777	29.1256	20.7661	37.8677	35.1418	36.5019	36.1863	35.8692	35.6533	26.7369	26.4434	37.8764	37.8782	37.8584
19500	37.8776	37.8797	29.1276	20.7901	37.8667	35.1428	36.5039	36.1893	35.8722	35.6543	26.7379	26.4475	37.8684	37.8762	37.8284
19530	37.8806	37.8807	29.1286	20.7932	37.8787	35.1408	36.5049	36.1893	35.8732	35.6583	26.7419	26.4505	37.8714	37.8862	37.8694
19560	37.8756	37.8797	29.1306	20.8062	37.8727	35.1398	36.5069	36.1943	35.8712	35.6573	26.7459	26.4525	37.8794	37.8822	37.8674
19590	37.8836	37.8817	29.1306	20.8102	37.8747	35.1378	36.5079	36.1893	35.8752	35.6583	26.7469	26.4545	37.8654	37.8772	37.8674
19620	37.8786	37.8817	29.1336	20.7891	37.8777	35.1378	36.5089	36.1923	35.8762	35.6634	26.7489	26.4595	37.8764	37.8822	37.8624
19650	37.8786	37.8827	29.1356	20.7921	37.8757	35.1378	36.5089	36.1933	35.8782	35.6624	26.7529	26.4625	37.8794	37.8822	37.8654
19680	37.8786	37.8807	29.1396	20.8092	37.8747	35.1368	36.5129	36.1953	35.8792	35.6644	26.7559	26.4645	37.8644	37.8842	37.8634
19710	37.8806	37.8827	29.1396	20.8292	37.8757	35.1358	36.5119	36.1973	35.8822	35.6664	26.7589	26.4655	37.8764	37.8862	37.8204
19740	37.8806	37.8817	29.1406	20.8292	37.8737	35.1348	36.5149	36.1973	35.8832	35.6664	26.7599	26.4685	37.8824	37.8852	37.8654
19770	37.8796	37.8777	29.1436	20.9182	37.8697	35.1358	36.5139	36.1963	35.8842	35.6674	26.7649	26.4665	37.8774	37.8802	37.8634
19800	37.8756	37.8827	29.1446	20.9042	37.8747	35.1348	36.5149	36.1993	35.8842	35.6684	26.7629	26.4555	37.8704	37.8852	37.8714
19830	37.8806	37.8817	29.1476	20.9052	37.8727	35.1338	36.5168	36.1993	35.8872	35.6734	26.7679	26.4525	37.8714	37.8822	37.8614
19860	37.8746	37.8757	29.1476	20.8882	37.8747	35.1328	36.5178	36.2003	35.8882	35.6724	26.7679	26.4525	37.8734	37.8822	37.8664
19890	37.8786	37.8827	29.1516	20.8962	37.8737	35.1308	36.5208	36.2013	35.8882	35.6744	26.7699	26.4525	37.8724	37.8782	37.8654
19920	37.8766	37.8777	29.1526	20.8932	37.8717	35.1328	36.5198	36.2033	35.8892	35.6754	26.7739	26.4535	37.8744	37.8772	37.8634
19950	37.8756	37.8817	29.1566	20.9102	37.8757	35.1308	36.5228	36.2043	35.8902	35.6784	26.7759	26.4555	37.8774	37.8782	37.8644
19980	37.8786	37.8797	29.1596	20.9142	37.8727	35.1298	36.5228	36.2043	35.8922	35.6794	26.7789	26.4575	37.8734	37.8802	37.8334
20010	37.8846	37.8837	29.1596	20.8882	37.8797	35.1288	36.5238	36.2053	35.8962	35.6824	26.7819	26.4605	37.8684	37.8782	37.8554
20040	37.8716	37.8777	29.1596	20.8882	37.8707	35.1318	36.5248	36.2053	35.8942	35.6854	26.7819	26.4625	37.8794	37.8842	37.8584
20070	37.8756	37.8787	29.1636	20.8912	37.8687	35.1298	36.5268	36.2073	35.8952	35.6844	26.7849	26.4655	37.8704	37.8782	37.8634
20100	37.8786	37.8777	29.1636	20.8992	37.8767	35.1298	36.5268	36.2083	35.8972	35.6874	26.7879	26.4665	37.8724	37.8832	37.8634
20130	37.8776	37.8807	29.1656	20.8932	37.8737	35.1268	36.5278	36.2083	35.9012	35.6884	26.7889	26.4685	37.8654	37.8802	37.8704
20160	37.8696	37.8707	29.1646	20.9982	37.8727	35.1278	36.5278	36.2113	35.9022	35.6904	26.7929	26.4705	37.8724	37.8822	37.8674
20190	37.8586	37.8707	29.1676	21.0452	37.8707	35.1288	36.5288	36.2113	35.9022	35.6924	26.7949	26.4745	37.8664	37.8782	37.8604
20220	37.8716	37.8727	29.1666	21.0112	37.8697	35.1278	36.5328	36.2113	35.9032	35.6924	26.7949	26.4745	37.8694	37.8692	37.8534
20250	37.8766	37.8757	29.1686	21.0102	37.8667	35.1268	36.5308	36.2113	35.9042	35.6934	26.7969	26.4785	37.8613	37.8712	37.8594
20280	37.8786	37.8787	29.1746	21.0262	37.8727	35.1248	36.5348	36.2153	35.9052	35.6964	26.7999	26.4805	37.8734	37.8742	37.8674
20310	37.8776	37.8777	29.1766	21.0332	37.8727	35.1258	36.5378	36.2153	35.9062	35.6964	26.8029	26.4815	37.8674	37.8772	37.8604
20340	37.8806	37.8797	29.1776	21.0232	37.8717	35.1258	36.5368	36.2143	35.9082	35.6964	26.8059	26.4865	37.8223	37.8822	37.8134
20370	37.8796	37.8817	29.1816	21.0522	37.8517	35.1248	36.5358	36.2153	35.9092	35.6984	26.8079	26.4895	37.8633	37.8792	37.7794
20400	37.8756	37.8777	29.1806	21.0342	37.8717	35.1248	36.5388	36.2153	35.9092	35.7024	26.8089	26.4915	37.8724	37.8762	37.8614
20430	37.8726	37.8757	29.1826	21.0042	37.8727	35.1228	36.5368	36.2193	35.9132	35.7024	26.8118	26.4915	37.8724	37.8772	37.8684
20460	37.8756	37.8747	29.1846	20.9992	37.8697	35.1218	36.5428	36.2183	35.9122	35.7024	26.8178	26.4935	37.8694	37.8782	37.8604
20490	37.8716	37.8727	29.1876	21.0022	37.8627	35.1238	36.5418	36.2203	35.9122	35.7054	26.8178	26.4985	37.8674	37.8802	37.8614
20520	37.8746	37.8717	29.1856	20.9862	37.8687	35.1228	36.5418	36.2203	35.9142	35.7064	26.8188	26.4995	37.8573	37.8752	37.8574
20550	37.8726	37.8707	29.1906	20.9672	37.8717	35.1218	36.5418	36.2203	35.9152	35.7064	26.8208	26.5035	37.8674	37.8782	37.8574
20580	37.8716	37.8707	29.1886	20.9222	37.8687	35.1218	36.5438	36.2213	35.9162	35.7084	26.8228	26.5045	37.8664	37.8772	37.8564
20610	37.8696	37.8717	29.1936	20.9062	37.8707	35.1208	36.5458	36.2233	35.9182	35.7124	26.8238	26.5065	37.8654	37.8782	37.8494
20640	37.8706	37.8717	29.1956	20.8802	37.8647	35.1218	36.5458	36.2233	35.9212	35.7114	26.8278	26.5095	37.8644	37.8722	37.8474
20670	37.8756	37.8777	29.1986	20.8782	37.8667	35.1208	36.5458	36.2273	35.9212	35.7134	26.8308	26.5105	37.8644	37.8752	37.8464
20700	37.8736	37.8717	29.1956	20.8632	37.8737	35.1208	36.5458	36.2253	35.9232	35.7154	26.8318	26.5155	37.8654	37.8832	37.8634
20730	37.8726	37.8757	29.1986	20.8562	37.8727	35.1218	36.5498	36.2283	35.9252	35.7164	26.8328	26.5165	37.8704	37.8772	37.8604
20760	37.8726	37.8707	29.2006	20.8572	37.8747	35.1228	36.5498	36.2293	35.9242	35.7174	26.8378	26.5165	37.8694	37.8772	37.8624
20790	37.8676	37.8747	29.2036	20.8462	37.8627	35.1208	36.5508	36.2283	35.9262	35.7174	26.8408	26.5205	37.8674	37.8772	37.8594
20820	37.8736	37.8727	29.2036	20.8482	37.8657	35.1208	36.5508	36.2283	35.9252	35.7214	26.8428	26.5225	37.8744	37.8802	37.8544
20850	37.8726	37.8747	29.2046	20.8252	37.8707	35.1198	36.5548	36.2323	35.9272	35.7224	26.8438	26.5245	37.8724	37.8772	37.8594
20880	37.8786	37.8767	29.2086	20.8292	37.8747	35.1198	36.5528	36.2323	35.9282	35.7254	26.8458	26.5275	37.8704	37.8782	37.8554
20910	37.8756	37.8727	29.2096	20.8322	37.8757	35.1208	36.5558	36.2303	35.9322	35.7224	26.8478	26.5295	37.8754	37.8692	37.8694
20940	37.8746	37.8737	29.2116	20.8392	37.8727	35.1198	36.5558	36.2343	35.9332	35.7234	26.8508	26.5325	37.8724	37.8822	37.8594
20970	37.8746	37.8707	29.2106	20.8522	37.8727	35.1198	36.5568	36.2323	35.9332	35.7254	26.8538	26.5335	37.8704	37.8772	37.8594
21000	37.8736	37.8737	29.2137	20.8352	37.8667	35.1188	36.5578	36.2353	35.9342	35.7274	26.8538	26.5365	37.8734	37.8792	37.8634
21030	37.8776	37.8727	29.2147	20.8352	37.8717	35.1178	36.5588	36.2343	35.9342	35.7264	26.8558	26.5375	37.8704	37.8802	37.8604
21060	37.8736	37.8767	29.2167	20.8702	37.8757	35.1198	36.5608	36.2333	35.9372	35.7304	26.8588	26.5415	37.8754	37.8802	37.8654
21090	37.8736	37.8757	29.2167	20.8802	37.8747	35.1178	36.5608	36.2363	35.9372	35.7334	26.8598	26.5415	37.8664	37.8802	37.8634
21120	37.8756	37.8777	29.2197	20.8622	37.8737	35.1178	36.5618	36.2353	35.9362	35.7314	26.8618	26.5445	37.8714	37.8832	37.8614
21150	37.8806	37.8817	29.2207	20.8582	37.8717	35.1178	36.5628	36.2373	35.9421	35.7324	26.8628	26.5445	37.8704	37.8792	37.8664
21180	37.8786	37.8757	29.2247	20.8412	37.8687	35.1178	36.5628	36.2343	35.9411	35.7324	26.8668	26.5505	37.8734	37.8802	37.8664
21210	37.8736	37.8777	29.2227	20.8322	37.8707	35.1218	36.5638	36.2403	35.9431	35.7354	26.8668	26.5505	37.8633	37.8802	37.8624
21240	37.8776	37.8777	29.2277	20.8372	37.8747	35.1208	36.5638	36.2393	35.9441	35.7364	26.8708	26.5535	37.8704	37.8802	37.8544
21270	37.8806	37.8807	29.2297	20.8302	37.8797	35.1198	36.5668	36.2413	35.9431	35.7394	26.8708	26.5565	37.8654	37.8752	37.8664
21300	37.8786	37.8767	29.2297	20.8352	37.8657	35.1178	36.5658	36.2413	35.9431	35.7384	26.8748	26.5595	37.8654	37.8752	37.8614
21330	37.8786	37.8797	29.2297	20.8312	37.8677	35.1178	36.5668	36.2423	35.9461	35.7414	26.8768	26.5595	37.8714	37.8812	37.8654
21360	37.8766	37.8777	29.2317	20.8372	37.8667	35.1188	36.5688	36.2433	35.9471	35.7424	26.8778	26.5615	37.8003	37.8772	37.8364
21390	37.8766	37.8787	29.2337	20.8382	37.8727	35.1178	36.5688	36.2423	35.9461	35.7434	26.8788	26.5655	37.8704	37.8832	37.8644
21420	37.8736	37.8737	29.2337	20.8232	37.8727	35.1188	36.5688	36.2443	35.9491	35.7434	26.8838	26.5665	37.8603	37.8792	37.8674
21450	37.8756	37.8797	29.2367	20.7871	37.8677	35.1168	36.5727	36.2433	35.9491	35.7474	26.8838	26.5675	37.8724	37.8722	37.8634
21480	37.8776	37.8787	29.2357	20.8032	37.8727	35.1168	36.5698	36.2453	35.9521	35.7474	26.8858	26.5725	37.8674	37.8732	37.8514
21510	37.8776	37.8757	29.2387	20.8182	37.8677	35.1178	36.5727	36.2433	35.9501	35.7494	26.8868	26.5715	37.8644	37.8812	37.8544
21540	37.8806	37.8777	29.2407	20.8522	37.8607	35.1178	36.5727	36.2483	35.9541	35.7494	26.8898	26.5735	37.8694	37.8772	37.8444
21570	37.8756	37.8747	29.2437	20.8862	37.8727	35.1168	36.5747	36.2463	35.9541	35.7514	26.8908	26.5775	37.8724	37.8812	37.8674
21600	37.8756	37.8757	29.2437	20.8542	37.8707	35.1168	36.5767	36.2473	35.9561	35.7514	26.8938	26.5785	37.8674	37.8752	37.8614
21630	37.8736	37.8717	29.2447	20.8222	37.8767	35.1178	36.5767	36.2483	35.9561	35.7544	26.8968	26.5795	37.8674	37.8792	37.8594
21660	37.8746	37.8757	29.2437	20.8282	37.8717	35.1158	36.5787	36.2473	35.9581	35.7554	26.8958	26.5845	37.8593	37.8752	37.8514
21690	37.8736	37.8757	29.2477	20.8222	37.8737	35.1158	36.5787	36.2493	35.9581	35.7544	26.8998	26.5855	37.8664	37.8782	37.8534
21720	37.8756	37.8757	29.2487	20.8222	37.8707	35.1168	36.5797	36.2493	35.9591	35.7564	26.9018	26.5865	37.8573	37.8792	37.8594
21750	37.8706	37.8737	29.2507	20.8292	37.8647	35.1158	36.5787	36.2503	35.9601	35.7544	26.9048	26.5885	37.8684	37.8752	37.8564
21780	37.8766	37.8707	29.2517	20.8132	37.8687	35.1158	36.5807	36.2513	35.9601	35.7594	26.9048	26.5915	37.8724	37.8812	37.8624
21810	37.8716	37.8787	29.2527	20.8112	37.8707	35.1158	36.5817	36.2513	35.9631	35.7604	26.9078	26.5925	37.8694	37.8772	37.8614
21840	37.8726	37.8717	29.2537	20.8032	37.8707	35.1158	36.5827	36.2522	35.9621	35.7624	26.9078	26.5945	37.8674	37.8752	37.8664
21870	37.8726	37.8747	29.2537	20.7962	37.8667	35.1168	36.5837	36.2533	35.9641	35.7624	26.9098	26.5965	37.8664	37.8742	37.8594
21900	37.8776	37.8787	29.2577	20.7992	37.8697	35.1178	36.5857	36.2533	35.9661	35.7634	26.9118	26.6005	37.8704	37.8752	37.8604
21930	37.8776	37.8777	29.2617	20.7871	37.8547	35.1148	36.5857	36.2542	35.9651	35.7664	26.9128	26.6015	37.8613	37.8672	37.8364
21960	37.8766	37.8707	29.2607	20.7791	37.8717	35.1158	36.5847	36.2562	35.9661	35.7644	26.9148	26.6015	37.8794	37.8692	37.8724
21990	37.8716	37.8707	29.2637	20.8082	37.8647	35.1168	36.5877	36.2552	35.9671	35.7674	26.9158	26.6025	37.8533	37.8692	37.8614
22020	37.8726	37.8797	29.2607	20.8042	37.8697	35.1188	36.5847	36.2592	35.9681	35.7684	26.9188	26.6065	37.8533	37.8762	37.8634
22050	37.8746	37.8767	29.2647	20.8032	37.8727	35.1158	36.5877	36.2572	35.9691	35.7694	26.9198	26.6085	37.8694	37.8742	37.8684
22080	37.8716	37.8737	29.2627	20.7972	37.8667	35.1178	36.5897	36.2552	35.9731	35.7714	26.9228	26.6105	37.8654	37.8732	37.8614
22110	37.8736	37.8727	29.2697	20.8132	37.8737	35.1188	36.5897	36.2572	35.9711	35.7714	26.9248	26.6125	37.8664	37.8802	37.8664
22140	37.8716	37.8757	29.2667	20.8102	37.8627	35.1168	36.5907	36.2582	35.9721	35.7704	26.9248	26.6125	37.8644	37.8762	37.8594
22170	37.8746	37.8767	29.2707	20.8242	37.8707	35.1168	36.5917	36.2582	35.9731	35.7734	26.9268	26.6155	37.8633	37.8802	37.8564
22200	37.8736	37.8727	29.2717	20.8462	37.8717	35.1168	36.5927	36.2592	35.9731	35.7754	26.9288	26.6195	37.8704	37.8802	37.8554
22230	37.8706	37.8727	29.2727	20.8612	37.8737	35.1168	36.5917	36.2592	35.9761	35.7754	26.9297	26.6195	37.8644	37.8792	37.8594
22260	37.8736	37.8757	29.2737	20.8652	37.8687	35.1178	36.5957	36.2622	35.9761	35.7764	26.9347	26.6225	37.8674	37.8802	37.8574
22290	37.8756	37.8757	29.2747	20.8202	37.8717	35.1178	36.5927	36.2592	35.9761	35.7774	26.9347	26.6245	37.8684	37.8802	37.8654
22320	37.8716	37.8747	29.2747	20.8692	37.8677	35.1198	36.5957	36.2612	35.9781	35.7804	26.9357	26.6255	37.8603	37.8782	37.8584
22350	37.8706	37.8707	29.2787	20.8492	37.8757	35.1178	36.5957	36.2592	35.9791	35.7814	26.9377	26.6285	37.8654	37.8822	37.8544
22380	37.8726	37.8757	29.2797	20.8352	37.8687	35.1198	36.5987	36.2632	35.9791	35.7814	26.9397	26.6285	37.8704	37.8752	37.8614
22410	37.8756	37.8747	29.2807	20.8262	37.8717	35.1178	36.5967	36.2642	35.9811	35.7784	26.9417	26.6305	37.8623	37.8762	37.8614
22440	37.8746	37.8747	29.2807	20.8442	37.8737	35.1178	36.5987	36.2612	35.9821	35.7834	26.9427	26.6315	37.8623	37.8842	37.8584
22470	37.8766	37.8777	29.2837	20.8422	37.8747	35.1188	36.6007	36.2632	35.9821	35.7864	26.9437	26.6355	37.8794	37.8832	37.8494
22500	37.8756	37.8777	29.2837	20.8012	37.8707	35.1178	36.5997	36.2642	35.9821	35.7854	26.9457	26.6355	37.8664	37.8792	37.8644
22530	37.8766	37.8767	29.2877	20.7911	37.8767	35.1168	36.6007	36.2662	35.9841	35.7864	26.9467	26.6385	37.8734	37.8842	37.8684
22560	37.8756	37.8747	29.2867	20.7952	37.8747	35.1198	36.6017	36.2632	35.9851	35.7884	26.9507	26.6395	37.8744	37.8832	37.8654
22590	37.8716	37.8777	29.2877	20.8202	37.8747	35.1188	36.6007	36.2652	35.9861	35.7904	26.9497	26.6425	37.8734	37.8802	37.8554
22620	37.8746	37.8787	29.2897	20.8102	37.8757	35.1218	36.6017	36.2672	35.9861	35.7904	26.9527	26.6435	37.8744	37.8822	37.8624
22650	37.8796	37.8797	29.2887	20.7821	37.8737	35.1188	36.6037	36.2662	35.9871	35.7924	26.9547	26.6445	37.8744	37.8812	37.8684
22680	37.8756	37.8777	29.2917	20.8042	37.8757	35.1208	36.6067	36.2682	35.9891	35.7924	26.9577	26.6465	37.8724	37.8842	37.8654
22710	37.8776	37.8787	29.2927	20.8272	37.8777	35.1178	36.6027	36.2682	35.9911	35.7914	26.9577	26.6495	37.8774	37.8802	37.8584
22740	37.8776	37.8777	29.2947	20.8002	37.8687	35.1188	36.6077	36.2682	35.9921	35.7954	26.9577	26.6505	37.8724	37.8822	37.8614
22770	37.8786	37.8767	29.2957	20.8142	37.8767	35.1198	36.6067	36.2692	35.9911	35.7954	26.9607	26.6525	37.8764	37.8822	37.8664
22800	37.8736	37.8727	29.2937	20.8072	37.8737	35.1188	36.6077	36.2702	35.9931	35.7974	26.9597	26.6555	37.8764	37.8822	37.8654
22830	37.8756	37.8797	29.2977	20.8182	37.8737	35.1198	36.6067	36.2702	35.9921	35.7974	26.9637	26.6565	37.8684	37.8782	37.8674
22860	37.8756	37.8757	29.2977	20.8462	37.8737	35.1218	36.6097	36.2712	35.9961	35.7984	26.9657	26.6565	37.8543	37.8762	37.8444
22890	37.8776	37.8777	29.2997	20.8812	37.8697	35.1218	36.6107	36.2712	35.9951	35.7994	26.9657	26.6595	37.8794	37.8842	37.8704
22920	37.8746	37.8757	29.3017	20.8832	37.8757	35.1208	36.6097	36.2722	35.9931	35.7994	26.9667	26.6605	37.8684	37.8802	37.8644
22950	37.8786	37.8777	29.3047	20.8932	37.8807	35.1218	36.6107	36.2722	35.9951	35.8004	26.9707	26.6625	37.8724	37.8852	37.8684
22980	37.8736	37.8757	29.3027	20.9192	37.8757	35.1198	36.6117	36.2732	35.9961	35.8024	26.9687	26.6635	37.8754	37.8822	37.8664
23010	37.8746	37.8777	29.3057	20.9172	37.8687	35.1218	36.6137	36.2742	35.9991	35.8024	26.9717	26.6655	37.8724	37.8772	37.8644
23040	37.8776	37.8767	29.3057	20.8772	37.8777	35.1238	36.6127	36.2732	35.9971	35.8044	26.9727	26.6685	37.8644	37.8792	37.8624
23070	37.8766	37.8787	29.3077	20.8782	37.8687	35.1218	36.6147	36.2742	35.9991	35.8064	26.9757	26.6675	37.8744	37.8762	37.8434
23100	37.8766	37.8797	29.3067	20.8872	37.8767	35.1228	36.6157	36.2772	36.0011	35.8054	26.9747	26.6705	37.8764	37.8842	37.8594
23130	37.8786	37.8807	29.3087	20.8772	37.8717	35.1208	36.6157	36.2742	36.0021	35.8044	26.9777	26.6705	37.8714	37.8752	37.8594
23160	37.8806	37.8837	29.3107	20.8652	37.8797	35.1208	36.6177	36.2752	36.0011	35.8064	26.9787	26.6725	37.8654	37.8762	37.8514
23190	37.8796	37.8797	29.3097	20.8292	37.8687	35.1218	36.6157	36.2762	36.0031	35.8094	26.9807	26.6765	37.8714	37.8782	37.8674
23220	37.8796	37.8787	29.3107	20.8052	37.8407	35.1218	36.6177	36.2772	36.0031	35.8104	26.9827	26.6765	37.8513	37.8842	37.8144
23250	37.8816	37.8847	29.3127	20.8062	37.8777	35.1188	36.6227	36.2772	36.0051	35.8094	26.9847	26.6805	37.8563	37.8802	37.8374
23280	37.8746	37.8717	29.3147	20.8002	37.8777	35.1228	36.6187	36.2782	36.0051	35.8124	26.9857	26.6805	37.8764	37.8842	37.8694
23310	37.8756	37.8747	29.3157	20.7992	37.8697	35.1218	36.6197	36.2782	36.0061	35.8124	26.9867	26.6835	37.8724	37.8772	37.8514
23340	37.8736	37.8757	29.3177	20.8042	37.8717	35.1218	36.6217	36.2782	36.0091	35.8144	26.9867	26.6835	37.8573	37.8742	37.8634
23370	37.8756	37.8797	29.3177	20.8252	37.8717	35.1228	36.6207	36.2812	36.0061	35.8114	26.9887	26.6845	37.8744	37.8782	37.8664
23400	37.8736	37.8757	29.3188	20.8142	37.8757	35.1218	36.6217	36.2802	36.0091	35.8134	26.9897	26.6875	37.8684	37.8782	37.8654
23430	37.8706	37.8747	29.3167	20.8032	37.8657	35.1208	36.6207	36.2802	36.0091	35.8154	26.9947	26.6865	37.8724	37.8732	37.8624
23460	37.8756	37.8777	29.3208	20.7801	37.8767	35.1208	36.6237	36.2822	36.0101	35.8154	26.9947	26.6895	37.8684	37.8802	37.8684
23490	37.8726	37.8737	29.3218	20.7851	37.8697	35.1208	36.6257	36.2812	36.0111	35.8154	26.9967	26.6915	37.8704	37.8752	37.8584
23520	37.8756	37.8777	29.3228	20.8112	37.8607	35.1218	36.6237	36.2832	36.0121	35.8194	26.9957	26.6915	37.8684	37.8732	37.8404
23550	37.8756	37.8717	29.3228	20.8472	37.8817	35.1208	36.6237	36.2842	36.0141	35.8184	26.9977	26.6935	37.8443	37.8822	37.8694
23580	37.8766	37.8767	29.3238	20.8492	37.8757	35.1198	36.6237	36.2832	36.0121	35.8194	26.9997	26.6945	37.8764	37.8792	37.8614
23610	37.8746	37.8777	29.3218	20.8712	37.8657	35.1188	36.6257	36.2842	36.0131	35.8224	27.0007	26.6985	37.8644	37.8702	37.8604
23640	37.8746	37.8787	29.3258	20.8562	37.8677	35.1208	36.6276	36.2852	36.0141	35.8214	27.0017	26.6995	37.8724	37.8782	37.8654
23670	37.8766	37.8777	29.3278	20.8572	37.8707	35.1228	36.6276	36.2852	36.0161	35.8224	27.0027	26.6995	37.8714	37.8782	37.8584
23700	37.8726	37.8727	29.3278	20.8732	37.8767	35.1218	36.6286	36.2872	36.0181	35.8234	27.0037	26.7015	37.8744	37.8812	37.8614
23730	37.8746	37.8767	29.3308	20.9022	37.8747	35.1218	36.6286	36.2862	36.0151	35.8214	27.0057	26.7025	37.8714	37.8742	37.8584
23760	37.8736	37.8757	29.3308	20.8972	37.8707	35.1198	36.6306	36.2892	36.0191	35.8254	27.0077	26.7055	37.8724	37.8802	37.8594
23790	37.8726	37.8707	29.3308	20.8992	37.8757	35.1208	36.6296	36.2872	36.0171	35.8274	27.0097	26.7045	37.8674	37.8772	37.8634
23820	37.8766	37.8757	29.3338	20.8572	37.8677	35.1198	36.6326	36.2882	36.0181	35.8264	27.0097	26.7095	37.8684	37.8792	37.8614
23850	37.8736	37.8787	29.3338	20.8362	37.8637	35.1198	36.6326	36.2852	36.0201	35.8254	27.0117	26.7105	37.8694	37.8712	37.8564
23880	37.8766	37.8787	29.3328	20.8452	37.8697	35.1218	36.6316	36.2902	36.0221	35.8284	27.0117	26.7105	37.8613	37.8752	37.8654
23910	37.8696	37.8737	29.3358	20.8222	37.8707	35.1228	36.6346	36.2902	36.0211	35.8304	27.0137	26.7125	37.8694	37.8782	37.8654
23940	37.8726	37.8767	29.3368	20.8222	37.8667	35.1218	36.6346	36.2902	36.0201	35.8314	27.0157	26.7135	37.8654	37.8762	37.8624
23970	37.8736	37.8737	29.3378	20.8222	37.8627	35.1198	36.6346	36.2902	36.0211	35.8304	27.0147	26.7165	37.8664	37.8712	37.8644
24000	37.8726	37.8777	29.3368	20.8362	37.8677	35.1218	36.6346	36.2922	36.0231	35.8304	27.0177	26.7175	37.8654	37.8752	37.8554
24030	37.8726	37.8727	29.3388	20.8202	37.8757	35.1208	36.6356	36.2922	36.0241	35.8314	27.0207	26.7195	37.8714	37.8842	37.8594
24060	37.8676	37.8727	29.3358	20.8152	37.8707	35.1208	36.6356	36.2932	36.0261	35.8334	27.0197	26.7195	37.8714	37.8792	37.8614
24090	37.8716	37.8757	29.3398	20.8312	37.8727	35.1208	36.6356	36.2932	36.0261	35.8314	27.0197	26.7215	37.8644	37.8792	37.8594
24120	37.8736	37.8727	29.3408	20.8262	37.8767	35.1218	36.6376	36.2942	36.0261	35.8344	27.0227	26.7225	37.8664	37.8752	37.8644
24150	37.8706	37.8727	29.3408	20.8512	37.8747	35.1208	36.6376	36.2952	36.0271	35.8364	27.0247	26.7255	37.8724	37.8792	37.8624
24180	37.8726	37.8777	29.3428	20.8492	37.8707	35.1208	36.6396	36.2962	36.0271	35.8374	27.0237	26.7255	37.8694	37.8752	37.8594
24210	37.8766	37.8767	29.3458	20.8432	37.8707	35.1218	36.6396	36.2942	36.0271	35.8374	27.0257	26.7275	37.8664	37.8752	37.8554
24240	37.8736	37.8737	29.3468	20.8042	37.8767	35.1208	36.6396	36.2962	36.0301	35.8384	27.0277	26.7285	37.8714	37.8762	37.8664
24270	37.8716	37.8757	29.3468	20.8092	37.8697	35.1208	36.6396	36.2982	36.0301	35.8394	27.0287	26.7295	37.8644	37.8782	37.8544
24300	37.8696	37.8747	29.3478	20.8092	37.8687	35.1218	36.6416	36.2952	36.0311	35.8384	27.0307	26.7295	37.8694	37.8752	37.8584
24330	37.8746	37.8737	29.3468	20.8172	37.8717	35.1218	36.6406	36.2982	36.0311	35.8424	27.0327	26.7305	37.8714	37.8772	37.8584
24360	37.8776	37.8777	29.3478	20.8392	37.8707	35.1238	36.6416	36.2972	36.0311	35.8404	27.0327	26.7345	37.8724	37.8822	37.8584
24390	37.8736	37.8717	29.3498	20.8142	37.8707	35.1218	36.6416	36.2992	36.0341	35.8434	27.0327	26.7355	37.8714	37.8772	37.8644
24420	37.8706	37.8737	29.3508	20.8032	37.8757	35.1228	36.6436	36.2982	36.0331	35.8434	27.0347	26.7345	37.8633	37.8752	37.8654
24450	37.8746	37.8767	29.3528	20.7851	37.8717	35.1238	36.6436	36.2992	36.0341	35.8434	27.0367	26.7385	37.8704	37.8752	37.8564
24480	37.8746	37.8787	29.3508	20.7841	37.8707	35.1248	36.6436	36.3002	36.0341	35.8434	27.0377	26.7395	37.8694	37.8752	37.8714
24510	37.8776	37.8797	29.3528	20.7871	37.8687	35.1218	36.6456	36.3002	36.0331	35.8454	27.0367	26.7415	37.8664	37.8702	37.8424
24540	37.8846	37.8807	29.3538	20.8442	37.8787	35.1238	36.6416	36.2992	36.0351	35.8454	27.0397	26.7415	37.8694	37.8772	37.8664
24570	37.8776	37.8767	29.3528	20.8512	37.8717	35.1248	36.6476	36.3022	36.0371	35.8484	27.0407	26.7435	37.8664	37.8772	37.8664
24600	37.8826	37.8817	29.3548	20.8572	37.8637	35.1248	36.6476	36.3012	36.0381	35.8484	27.0427	26.7455	37.8664	37.8732	37.8384
24630	37.8736	37.8747	29.3568	20.8842	37.8787	35.1218	36.6466	36.3032	36.0401	35.8464	27.0437	26.7455	37.8623	37.8822	37.8614
24660	37.8766	37.8787	29.3558	20.8502	37.8687	35.1238	36.6466	36.3032	36.0371	35.8494	27.0437	26.7465	37.8774	37.8842	37.8674
24690	37.8716	37.8767	29.3578	20.8382	37.8757	35.1228	36.6476	36.3022	36.0401	35.8484	27.0447	26.7465	37.8764	37.8822	37.8634
24720	37.8776	37.8777	29.3588	20.8432	37.8687	35.1218	36.6506	36.3042	36.0401	35.8494	27.0457	26.7495	37.8754	37.8752	37.8564
24750	37.8776	37.8777	29.3598	20.8642	37.8717	35.1218	36.6506	36.3032	36.0411	35.8524	27.0457	26.7475	37.8674	37.8762	37.8624
24780	37.8786	37.8767	29.3598	20.8692	37.8717	35.1218	36.6506	36.3052	36.0421	35.8494	27.0486	26.7495	37.8704	37.8812	37.8634
24810	37.8756	37.8807	29.3618	20.8522	37.8687	35.1228	36.6526	36.3062	36.0401	35.8514	27.0506	26.7525	37.8724	37.8792	37.8604
24840	37.8756	37.8787	29.3638	20.8902	37.8757	35.1228	36.6506	36.3072	36.0421	35.8534	27.0516	26.7535	37.8744	37.8812	37.8704
24870	37.8776	37.8757	29.3628	20.9082	37.8767	35.1188	36.6526	36.3052	36.0421	35.8564	27.0526	26.7565	37.8784	37.8832	37.8614
24900	37.8776	37.8777	29.3638	20.9482	37.8787	35.1218	36.6516	36.3052	36.0431	35.8544	27.0526	26.7585	37.8704	37.8852	37.8604
24930	37.8756	37.8797	29.3638	20.9552	37.8727	35.1208	36.6506	36.3072	36.0461	35.8544	27.0526	26.7585	37.8774	37.8812	37.8674
24960	37.8756	37.8757	29.3628	20.9382	37.8757	35.1198	36.6546	36.3072	36.0461	35.8574	27.0556	26.7605	37.8704	37.8822	37.8684
24990	37.8756	37.8747	29.3668	20.9652	37.8757	35.1188	36.6566	36.3082	36.0471	35.8564	27.0566	26.7615	37.8714	37.8852	37.8684
25020	37.8766	37.8797	29.3648	20.9672	37.8737	35.1208	36.6536	36.3092	36.0461	35.8574	27.0596	26.7635	37.8684	37.8832	37.8674
25050	37.8806	37.8837	29.3678	20.9182	37.8747	35.1218	36.6556	36.3082	36.0471	35.8584	27.0606	26.7615	37.8724	37.8822	37.8584
25080	37.8776	37.8797	29.3678	20.9142	37.8727	35.1218	36.6566	36.3092	36.0461	35.8584	27.0606	26.7645	37.8714	37.8802	37.8574
25110	37.8766	37.8787	29.3698	20.9212	37.8767	35.1208	36.6576	36.3112	36.0481	35.8594	27.0616	26.7665	37.8523	37.8812	37.8634
25140	37.8786	37.8817	29.3718	20.9252	37.8757	35.1208	36.6576	36.3112	36.0491	35.8604	27.0626	26.7665	37.8744	37.8802	37.8634
25170	37.8796	37.8797	29.3698	20.9082	37.8637	35.1198	36.6576	36.3122	36.0511	35.8624	27.0646	26.7675	37.8684	37.8792	37.8504
25200	37.8836	37.8817	29.3718	20.8702	37.8717	35.1198	36.6596	36.3112	36.0501	35.8604	27.0646	26.7705	37.8553	37.8782	37.8644
25230	37.8776	37.8767	29.3738	20.8762	37.8667	35.1178	36.6566	36.3132	36.0491	35.8624	27.0676	26.7705	37.8724	37.8852	37.8654
25260	37.8776	37.8757	29.3718	20.8782	37.8767	35.1218	36.6596	36.3132	36.0521	35.8644	27.0676	26.7725	37.8674	37.8812	37.8544
25290	37.8726	37.8777	29.3718	20.8762	37.8777	35.1218	36.6586	36.3122	36.0521	35.8624	27.0696	26.7745	37.8664	37.8802	37.8694
25320	37.8776	37.8787	29.3738	20.8712	37.8707	35.1218	36.6626	36.3132	36.0511	35.8654	27.0706	26.7745	37.8644	37.8822	37.8474
25350	37.8756	37.8767	29.3758	20.8512	37.8727	35.1198	36.6596	36.3102	36.0531	35.8654	27.0716	26.7755	37.8704	37.8852	37.8704
25380	37.8746	37.8767	29.3748	20.8492	37.8737	35.1198	36.6596	36.3152	36.0551	35.8664	27.0716	26.7755	37.8714	37.8852	37.8624
25410	37.8776	37.8797	29.3758	20.8872	37.8737	35.1208	36.6646	36.3122	36.0531	35.8644	27.0736	26.7795	37.8704	37.8722	37.8634
25440	37.8776	37.8797	29.3748	20.8482	37.8647	35.1198	36.6606	36.3122	36.0551	35.8664	27.0756	26.7815	37.8724	37.8752	37.8634
25470	37.8746	37.8807	29.3768	20.8382	37.8757	35.1168	36.6626	36.3132	36.0571	35.8664	27.0756	26.7825	37.8633	37.8802	37.8654
25500	37.8756	37.8777	29.3778	20.8322	37.8717	35.1198	36.6626	36.3162	36.0551	35.8694	27.0776	26.7795	37.8724	37.8792	37.8634
25530	37.8786	37.8807	29.3778	20.8482	37.8687	35.1198	36.6626	36.3142	36.0571	35.8694	27.0806	26.7825	37.8684	37.8762	37.8524
25560	37.8766	37.8757	29.3778	20.8142	37.8717	35.1188	36.6646	36.3162	36.0581	35.8694	27.0776	26.7825	37.8473	37.8782	37.8704
25590	37.8796	37.8797	29.3828	20.8062	37.8727	35.1188	36.6656	36.3172	36.0581	35.8714	27.0806	26.7845	37.8684	37.8802	37.8574
25620	37.8756	37.8757	29.3798	20.8132	37.8737	35.1168	36.6656	36.3162	36.0581	35.8704	27.0806	26.7865	37.8613	37.8842	37.8694
25650	37.8726	37.8767	29.3808	20.8082	37.8677	35.1158	36.6656	36.3162	36.0601	35.8714	27.0826	26.7855	37.8674	37.8812	37.8504
25680	37.8786	37.8817	29.3828	20.8012	37.8757	35.1168	36.6656	36.3152	36.0601	35.8734	27.0826	26.7865	37.8734	37.8842	37.8344
25710	37.8736	37.8757	29.3818	20.7962	37.8697	35.1168	36.6656	36.3192	36.0621	35.8704	27.0846	26.7915	37.8744	37.8812	37.8614
25740	37.8736	37.8737	29.3818	20.7911	37.8707	35.1138	36.6666	36.3192	36.0621	35.8724	27.0846	26.7895	37.8744	37.8772	37.8684
25770	37.8736	37.8907	29.3858	20.7891	37.8737	35.1138	36.6676	36.3172	36.0621	35.8744	27.0856	26.7905	37.8674	37.8832	37.8694
25800	37.8766	37.8787	29.3848	20.7992	37.8697	35.1128	36.6666	36.3182	36.0621	35.8744	27.0876	26.7925	37.8623	37.8802	37.8584
25830	37.8796	37.8787	29.3868	20.8172	37.8737	35.1118	36.6696	36.3212	36.0641	35.8764	27.0866	26.7935	37.8694	37.8782	37.8674
25860	37.8776	37.8737	29.3888	20.8122	37.8767	35.1128	36.6716	36.3202	36.0631	35.8744	27.0876	26.7965	37.8724	37.8782	37.8664
25890	37.8736	37.8737	29.3878	20.8162	37.8777	35.1128	36.6686	36.3202	36.0641	35.8764	27.0886	26.7965	37.8684	37.8832	37.8614
25920	37.8776	37.8827	29.3858	20.8572	37.8757	35.1108	36.6696	36.3202	36.0651	35.8774	27.0916	26.7965	37.8744	37.8822	37.8614
25950	37.8726	37.8747	29.3858	20.8672	37.8727	35.1108	36.6716	36.3202	36.0641	35.8774	27.0916	26.7985	37.8764	37.8812	37.8674
25980	37.8806	37.8837	29.3908	20.8472	37.8727	35.1108	36.6696	36.3212	36.0651	35.8815	27.0916	26.8005	37.8744	37.8852	37.8634
26010	37.8736	37.8787	29.3868	20.8542	37.8727	35.1118	36.6696	36.3202	36.0661	35.8794	27.0946	26.8005	37.8804	37.8742	37.8644
26040	37.8786	37.8817	29.3898	20.8522	37.8797	35.1098	36.6706	36.3212	36.0671	35.8784	27.0946	26.8025	37.8714	37.8882	37.8684
26070	37.8806	37.8797	29.3928	20.8642	37.8797	35.1108	36.6716	36.3212	36.068	35.8815	27.0946	26.8035	37.8774	37.8862	37.8654
26100	37.8806	37.8767	29.3938	20.8542	37.8747	35.1098	36.6736	36.3232	36.0671	35.8805	27.0986	26.8035	37.8684	37.8832	37.8684
26130	37.8806	37.8747	29.3928	20.8172	37.8747	35.1088	36.6746	36.3212	36.068	35.8805	27.0956	26.8045	37.8734	37.8842	37.8674
26160	37.8756	37.8797	29.3938	20.8422	37.8777	35.1088	36.6736	36.3222	36.0671	35.8835	27.0976	26.8045	37.8794	37.8852	37.8664
26190	37.8806	37.8807	29.3938	20.8582	37.8757	35.1098	36.6736	36.3242	36.07	35.8824	27.1006	26.8055	37.8754	37.8852	37.8704
26220	37.8766	37.8847	29.3958	20.8662	37.8757	35.1098	36.6756	36.3232	36.07	35.8835	27.1016	26.8065	37.8754	37.8802	37.8674
26250	37.8786	37.8777	29.3968	20.8982	37.8697	35.1098	36.6746	36.3242	36.071	35.8855	27.1016	26.8075	37.8764	37.8832	37.8574
26280	37.8766	37.8817	29.3928	20.9412	37.8747	35.1078	36.6756	36.3212	36.073	35.8824	27.1016	26.8085	37.8774	37.8772	37.8544
26310	37.8756	37.8807	29.3938	20.9382	37.8747	35.1098	36.6756	36.3232	36.072	35.8824	27.1026	26.8115	37.8674	37.8862	37.8674
26340	37.8826	37.8807	29.3998	20.9452	37.8747	35.1068	36.6756	36.3252	36.07	35.8875	27.1036	26.8105	37.8513	37.8782	37.8704
26370	37.8796	37.8807	29.3978	20.9122	37.8807	35.1098	36.6766	36.3242	36.07	35.8855	27.1056	26.8125	37.8744	37.8872	37.8724
26400	37.8796	37.8747	29.3958	20.8732	37.8767	35.1088	36.6766	36.3242	36.074	35.8875	27.1066	26.8135	37.8824	37.8872	37.8644
26430	37.8796	37.8817	29.3978	20.8602	37.8777	35.1078	36.6786	36.3262	36.071	35.8865	27.1086	26.8155	37.8704	37.8852	37.8654
26460	37.8766	37.8797	29.3978	20.8452	37.8737	35.1078	36.6786	36.3242	36.072	35.8895	27.1096	26.8165	37.8784	37.8862	37.8634
26490	37.8766	37.8777	29.4008	20.8452	37.8757	35.1068	36.6796	36.3232	36.075	35.8895	27.1116	26.8165	37.8774	37.8822	37.8684
26520	37.8796	37.8797	29.3998	20.8232	37.8737	35.1058	36.6786	36.3252	36.075	35.8875	27.1106	26.8175	37.8674	37.8842	37.8694
26550	37.8816	37.8837	29.4028	20.8422	37.8757	35.1078	36.6796	36.3282	36.077	35.8895	27.1116	26.8175	37.8764	37.8852	37.8624
26580	37.8806	37.8767	29.3998	20.8522	37.8787	35.1088	36.6816	36.3272	36.076	35.8905	27.1106	26.8205	37.8844	37.8822	37.8714
26610	37.8806	37.8817	29.4038	20.8572	37.8737	35.1078	36.6796	36.3282	36.076	35.8905	27.1146	26.8195	37.8744	37.8812	37.8724
26640	37.8796	37.8787	29.4038	20.8532	37.8747	35.1068	36.6825	36.3292	36.077	35.8915	27.1146	26.8225	37.8704	37.8852	37.8574
26670	37.8786	37.8817	29.4048	20.8422	37.8767	35.1068	36.6816	36.3272	36.077	35.8915	27.1156	26.8225	37.8774	37.8782	37.8664
26700	37.8766	37.8787	29.4068	20.8512	37.8777	35.1088	36.6806	36.3302	36.079	35.8935	27.1156	26.8235	37.8774	37.8842	37.8714
26730	37.8806	37.8817	29.4078	20.8262	37.8777	35.1058	36.6835	36.3272	36.078	35.8945	27.1176	26.8245	37.8704	37.8862	37.8654
26760	37.8816	37.8827	29.4058	20.8152	37.8797	35.1078	36.6816	36.3292	36.079	35.8955	27.1176	26.8255	37.8784	37.8872	37.8704
26790	37.8806	37.8797	29.4058	20.8102	37.8797	35.1058	36.6845	36.3302	36.08	35.8935	27.1196	26.8275	37.8774	37.8872	37.8694
26820	37.8796	37.8787	29.4088	20.8172	37.8737	35.1088	36.6835	36.3312	36.082	35.8935	27.1206	26.8285	37.8774	37.8822	37.8704
26850	37.8826	37.8857	29.4068	20.8322	37.8607	35.1078	36.6825	36.3302	36.081	35.8955	27.1196	26.8265	37.8744	37.8822	37.8364
26880	37.8766	37.8797	29.4088	20.8272	37.8797	35.1048	36.6845	36.3312	36.08	35.8965	27.1226	26.8285	37.8854	37.8842	37.8724
26910	37.8786	37.8787	29.4108	20.8892	37.8737	35.1068	36.6835	36.3312	36.079	35.8965	27.1236	26.8305	37.8804	37.8772	37.8674
26940	37.8786	37.8777	29.4088	20.9042	37.8767	35.1078	36.6865	36.3312	36.084	35.8955	27.1226	26.8305	37.8794	37.8862	37.8684
26970	37.8806	37.8777	29.4108	20.8622	37.8727	35.1068	36.6855	36.3322	36.084	35.8985	27.1246	26.8345	37.8774	37.8792	37.8684
27000	37.8786	37.8827	29.4108	20.8972	37.8717	35.1088	36.6855	36.3332	36.084	35.8985	27.1256	26.8345	37.8714	37.8802	37.8654
27030	37.8816	37.8797	29.4108	20.9282	37.8807	35.1048	36.6885	36.3352	36.085	35.8985	27.1266	26.8335	37.8744	37.8822	37.8574
27060	37.8736	37.8797	29.4118	20.9102	37.8797	35.1068	36.6865	36.3342	36.084	35.8995	27.1266	26.8345	37.8794	37.8832	37.8674
27090	37.8786	37.8787	29.4138	20.8782	37.8727	35.1058	36.6865	36.3342	36.085	35.9015	27.1276	26.8365	37.8694	37.8782	37.8704
27120	37.8706	37.8757	29.4138	20.8832	37.8737	35.1038	36.6885	36.3332	36.085	35.8985	27.1276	26.8375	37.8754	37.8832	37.8674
27150	37.8756	37.8787	29.4128	20.8842	37.8807	35.1058	36.6885	36.3352	36.086	35.8995	27.1296	26.8365	37.8774	37.8872	37.8714
27180	37.8806	37.8827	29.4168	20.8852	37.8747	35.1068	36.6885	36.3332	36.086	35.9015	27.1296	26.8365	37.8794	37.8832	37.8684
27210	37.8786	37.8807	29.4128	20.8672	37.8767	35.1058	36.6895	36.3352	36.086	35.9005	27.1316	26.8385	37.8784	37.8832	37.8604
27240	37.8786	37.8787	29.4148	20.8692	37.8817	35.1048	36.6895	36.3362	36.086	35.9015	27.1316	26.8415	37.8754	37.8802	37.8674
27270	37.8766	37.8777	29.4168	20.8592	37.8767	35.1048	36.6885	36.3362	36.088	35.9015	27.1326	26.8405	37.8764	37.8862	37.8654
27300	37.8746	37.8797	29.4178	20.8502	37.8767	35.1058	36.6895	36.3352	36.088	35.9035	27.1336	26.8405	37.8724	37.8822	37.8614
27330	37.8766	37.8777	29.4188	20.8592	37.8767	35.1038	36.6905	36.3332	36.088	35.9045	27.1336	26.8405	37.8744	37.8802	37.8724
27360	37.8786	37.8767	29.4178	20.8332	37.8737	35.1048	36.6915	36.3362	36.088	35.9045	27.1346	26.8435	37.8744	37.8852	37.8604
27390	37.8786	37.8727	29.4198	20.8202	37.8777	35.1048	36.6925	36.3352	36.088	35.9025	27.1336	26.8445	37.8664	37.8862	37.8704
27420	37.8766	37.8747	29.4208	20.8342	37.8727	35.1038	36.6915	36.3372	36.089	35.9065	27.1376	26.8455	37.8764	37.8892	37.8674
27450	37.8796	37.8777	29.4188	20.8492	37.8717	35.1038	36.6915	36.3362	36.09	35.9075	27.1376	26.8445	37.8784	37.8812	37.8674
27480	37.8786	37.8787	29.4188	20.8692	37.8737	35.1018	36.6935	36.3362	36.092	35.9065	27.1366	26.8475	37.8734	37.8802	37.8664
27510	37.8816	37.8787	29.4228	20.8572	37.8747	35.1048	36.6915	36.3382	36.092	35.9095	27.1406	26.8485	37.8674	37.8832	37.8644
27540	37.8756	37.8737	29.4218	20.8612	37.8747	35.1038	36.6915	36.3372	36.093	35.9065	27.1386	26.8485	37.8714	37.8842	37.8564
27570	37.8756	37.8767	29.4228	20.8452	37.8777	35.1028	36.6935	36.3382	36.092	35.9085	27.1386	26.8495	37.8664	37.8862	37.8684
27600	37.8786	37.8797	29.4198	20.8512	37.8727	35.1018	36.6915	36.3382	36.093	35.9075	27.1396	26.8505	37.8784	37.8822	37.8684
27630	37.8746	37.8727	29.4238	20.8472	37.8757	35.1018	36.6945	36.3402	36.093	35.9075	27.1426	26.8515	37.8764	37.8802	37.8634
27660	37.8706	37.8767	29.4248	20.8472	37.8717	35.0978	36.6945	36.3402	36.095	35.9095	27.1416	26.8535	37.8704	37.8652	37.8604
27690	37.8736	37.8727	29.4258	20.8942	37.8757	35.1008	36.6955	36.3402	36.092	35.9085	27.1436	26.8545	37.8724	37.8862	37.8654
27720	37.8756	37.8767	29.4228	20.8932	37.8727	35.0998	36.6985	36.3402	36.094	35.9105	27.1436	26.8535	37.8704	37.8802	37.8654
27750	37.8726	37.8727	29.4248	20.9082	37.8757	35.0998	36.6945	36.3392	36.094	35.9095	27.1426	26.8545	37.8714	37.8822	37.8664
27780	37.8786	37.8767	29.4248	20.9222	37.8717	35.0998	36.6965	36.3422	36.093	35.9115	27.1446	26.8555	37.8714	37.8792	37.8644
27810	37.8736	37.8747	29.4248	20.9112	37.8727	35.0998	36.6965	36.3412	36.095	35.9125	27.1456	26.8555	37.8724	37.8822	37.8584
27840	37.8726	37.8757	29.4279	20.8992	37.8697	35.0998	36.6965	36.3402	36.093	35.9125	27.1476	26.8575	37.8724	37.8802	37.8564
27870	37.8756	37.8807	29.4258	20.9012	37.8647	35.0988	36.6975	36.3412	36.096	35.9125	27.1456	26.8585	37.8644	37.8782	37.8664
27900	37.8766	37.8757	29.4258	20.9082	37.8737	35.0978	36.6985	36.3402	36.096	35.9115	27.1456	26.8585	37.8744	37.8782	37.8614
27930	37.8766	37.8747	29.4279	20.8612	37.8707	35.0978	36.6965	36.3402	36.096	35.9125	27.1476	26.8585	37.8814	37.8872	37.8654
27960	37.8786	37.8787	29.4279	20.9032	37.8767	35.0968	36.6965	36.3422	36.098	35.9135	27.1496	26.8595	37.8784	37.8832	37.8644
27990	37.8766	37.8737	29.4289	20.9292	37.8747	35.0968	36.7015	36.3432	36.099	35.9125	27.1506	26.8625	37.8724	37.8832	37.8714
28020	37.8746	37.8787	29.4299	20.9402	37.8717	35.0968	36.6985	36.3442	36.098	35.9145	27.1506	26.8635	37.8774	37.8842	37.8624
28050	37.8746	37.8767	29.4339	20.9082	37.8737	35.0978	36.7005	36.3432	36.096	35.9165	27.1496	26.8625	37.8734	37.8822	37.8664
28080	37.8756	37.8807	29.4299	20.9232	37.8687	35.0988	36.6995	36.3442	36.1	35.9155	27.1516	26.8635	37.8694	37.8802	37.8584
28110	37.8736	37.8747	29.4299	20.9522	37.8767	35.0978	36.7015	36.3422	36.101	35.9155	27.1516	26.8655	37.8774	37.8832	37.8674
28140	37.8756	37.8847	29.4339	20.9422	37.8737	35.0988	36.6995	36.3442	36.099	35.9185	27.1526	26.8665	37.8734	37.8772	37.8654
28170	37.8756	37.8807	29.4319	20.9452	37.8697	35.0958	36.6995	36.3442	36.1	35.9165	27.1536	26.8655	37.8724	37.8752	37.8674
28200	37.8756	37.8757	29.4339	20.9482	37.8707	35.0958	36.7025	36.3452	36.099	35.9195	27.1536	26.8675	37.8714	37.8812	37.8674
28230	37.8776	37.8767	29.4309	20.9192	37.8757	35.0938	36.6995	36.3442	36.103	35.9185	27.1546	26.8685	37.8684	37.8802	37.8634
28260	37.8756	37.8827	29.4319	20.9332	37.8677	35.0948	36.7025	36.3462	36.1	35.9195	27.1566	26.8685	37.8724	37.8752	37.8644
28290	37.8766	37.8767	29.4359	20.9342	37.8787	35.0928	36.7025	36.3462	36.101	35.9195	27.1576	26.8665	37.8734	37.8822	37.8664
28320	37.8806	37.8787	29.4349	20.9252	37.8767	35.0948	36.7035	36.3462	36.103	35.9205	27.1556	26.8685	37.8734	37.8832	37.8724
28350	37.8796	37.8777	29.4329	20.9212	37.8767	35.0948	36.7025	36.3452	36.101	35.9215	27.1566	26.8705	37.8724	37.8812	37.8644
28380	37.8786	37.8777	29.4359	20.8862	37.8727	35.0948	36.7015	36.3472	36.102	35.9215	27.1596	26.8695	37.8814	37.8862	37.8684
28410	37.8756	37.8777	29.4359	20.8892	37.8717	35.0938	36.7025	36.3452	36.105	35.9215	27.1596	26.8725	37.8784	37.8842	37.8534
28440	37.8776	37.8787	29.4379	20.9072	37.8737	35.0958	36.7055	36.3462	36.103	35.9225	27.1606	26.8725	37.8714	37.8822	37.8694
28470	37.8756	37.8787	29.4389	20.9002	37.8697	35.0938	36.7035	36.3482	36.103	35.9215	27.1616	26.8745	37.8754	37.8832	37.8654
28500	37.8786	37.8807	29.4379	20.8832	37.8737	35.0948	36.7045	36.3462	36.103	35.9225	27.1606	26.8735	37.8814	37.8802	37.8724
28530	37.8736	37.8757	29.4389	20.8722	37.8757	35.0928	36.7035	36.3472	36.106	35.9255	27.1626	26.8745	37.8784	37.8842	37.8674
28560	37.8756	37.8777	29.4379	20.8602	37.8717	35.0918	36.7055	36.3482	36.104	35.9265	27.1616	26.8765	37.8704	37.8782	37.8594
28590	37.8826	37.8817	29.4429	20.8822	37.8727	35.0938	36.7035	36.3472	36.106	35.9235	27.1636	26.8755	37.8633	37.8772	37.8664
28620	37.8766	37.8837	29.4389	20.8812	37.8807	35.0938	36.7035	36.3492	36.106	35.9255	27.1636	26.8755	37.8714	37.8862	37.8584
28650	37.8806	37.8867	29.4409	20.8792	37.8647	35.0928	36.7075	36.3502	36.106	35.9255	27.1636	26.8775	37.8724	37.8752	37.8494
28680	37.8796	37.8847	29.4429	20.8592	37.8677	35.0908	36.7085	36.3492	36.109	35.9275	27.1655	26.8785	37.8654	37.8792	37.8564
28710	37.8846	37.8787	29.4429	20.8562	37.8757	35.0928	36.7065	36.3522	36.107	35.9275	27.1675	26.8785	37.8764	37.8892	37.8644
28740	37.8756	37.8797	29.4439	20.8682	37.8727	35.0928	36.7085	36.3502	36.107	35.9275	27.1685	26.8815	37.8814	37.8822	37.8654
28770	37.8826	37.8817	29.4449	20.8922	37.8737	35.0908	36.7085	36.3502	36.108	35.9275	27.1675	26.8805	37.8684	37.8822	37.8644
28800	37.8776	37.8787	29.4439	20.8682	37.8777	35.0908	36.7065	36.3492	36.109	35.9285	27.1655	26.8845	37.8774	37.8872	37.8634
28830	37.8786	37.8797	29.4449	20.8792	37.8707	35.0938	36.7085	36.3502	36.108	35.9275	27.1665	26.8825	37.8764	37.8802	37.8664
28860	37.8836	37.8887	29.4459	20.8852	37.8687	35.0878	36.7085	36.3492	36.109	35.9295	27.1695	26.8835	37.8724	37.8752	37.8594
28890	37.8766	37.8777	29.4449	20.9012	37.8817	35.0878	36.7075	36.3522	36.11	35.9295	27.1715	26.8845	37.8754	37.8902	37.8624
28920	37.8826	37.8837	29.4439	20.9422	37.8697	35.0858	36.7085	36.3512	36.112	35.9285	27.1715	26.8835	37.8724	37.8792	37.8554
28950	37.8776	37.8857	29.4459	20.8962	37.8757	35.0878	36.7085	36.3512	36.111	35.9295	27.1725	26.8865	37.8593	37.8812	37.8694
28980	37.8756	37.8767	29.4469	20.8992	37.8787	35.0868	36.7085	36.3522	36.11	35.9315	27.1715	26.8855	37.8794	37.8782	37.8714
29010	37.8806	37.8777	29.4489	20.9422	37.8727	35.0868	36.7105	36.3532	36.11	35.9295	27.1735	26.8885	37.8774	37.8772	37.8674
29040	37.8766	37.8757	29.4469	20.9242	37.8727	35.0858	36.7085	36.3522	36.112	35.9305	27.1755	26.8875	37.8774	37.8782	37.8674
29070	37.8756	37.8767	29.4469	20.9422	37.8777	35.0858	36.7115	36.3512	36.111	35.9305	27.1735	26.8885	37.8784	37.8862	37.8704
29100	37.8786	37.8817	29.4509	20.9442	37.8737	35.0848	36.7105	36.3512	36.112	35.9305	27.1755	26.8895	37.8633	37.8822	37.8664
29130	37.8766	37.8787	29.4479	20.9572	37.8717	35.0838	36.7115	36.3522	36.113	35.9315	27.1765	26.8915	37.8734	37.8802	37.8604
29160	37.8786	37.8807	29.4509	20.9482	37.8557	35.0818	36.7115	36.3532	36.114	35.9315	27.1765	26.8915	37.8694	37.8802	37.8294
29190	37.8826	37.8867	29.4499	20.9732	37.8607	35.0818	36.7125	36.3532	36.114	35.9315	27.1775	26.8915	37.8593	37.8862	37.8344
29220	37.8826	37.8837	29.4489	20.9812	37.8747	35.0828	36.7125	36.3552	36.114	35.9305	27.1775	26.8915	37.8623	37.8842	37.8364
29250	37.8816	37.8817	29.4499	21.0252	37.8697	35.0818	36.7135	36.3562	36.114	35.9325	27.1775	26.8925	37.8513	37.8782	37.8524
29280	37.8816	37.8817	29.4519	21.0052	37.8797	35.0818	36.7125	36.3542	36.115	35.9335	27.1795	26.8935	37.7863	37.8882	37.8104
29310	37.8816	37.8847	29.4519	20.9842	37.8697	35.0808	36.7135	36.3552	36.114	35.9355	27.1795	26.8945	37.8433	37.8742	37.8044
29340	37.8836	37.8837	29.4509	21.0022	37.8737	35.0808	36.7145	36.3552	36.114	35.9355	27.1825	26.8945	37.8503	37.8752	37.8274
29370	37.8746	37.8687	29.4539	21.0102	37.8757	35.0818	36.7125	36.3572	36.118	35.9355	27.1805	26.8955	37.8794	37.8822	37.8634
29400	37.8706	37.8747	29.4539	20.9642	37.8627	35.0818	36.7155	36.3562	36.116	35.9355	27.1805	26.8955	37.8644	37.8732	37.8564
29430	37.8696	37.8747	29.4529	20.9252	37.8697	35.0808	36.7145	36.3562	36.116	35.9365	27.1815	26.8965	37.8694	37.8722	37.8624
29460	37.8716	37.8777	29.4519	20.8812	37.8677	35.0788	36.7145	36.3552	36.116	35.9355	27.1815	26.8955	37.8704	37.8792	37.8634
29490	37.8756	37.8777	29.4539	20.8702	37.8647	35.0788	36.7165	36.3552	36.116	35.9345	27.1845	26.8975	37.8774	37.8742	37.8104
29520	37.8776	37.8757	29.4529	20.8772	37.8727	35.0798	36.7145	36.3562	36.117	35.9355	27.1845	26.8975	37.8734	37.8802	37.8624
29550	37.8736	37.8727	29.4529	20.9202	37.8737	35.0788	36.7145	36.3562	36.117	35.9345	27.1835	26.8995	37.8774	37.8812	37.8644
29580	37.8756	37.8737	29.4539	20.9992	37.8717	35.0778	36.7195	36.3572	36.119	35.9365	27.1835	26.8995	37.8664	37.8762	37.8664
29610	37.8736	37.8797	29.4549	20.9862	37.8687	35.0778	36.7175	36.3582	36.118	35.9385	27.1855	26.9005	37.8744	37.8812	37.8634
29640	37.8756	37.8697	29.4569	20.9722	37.8767	35.0758	36.7195	36.3582	36.119	35.9395	27.1875	26.8995	37.8664	37.8832	37.8664
29670	37.8766	37.8757	29.4529	20.9582	37.8707	35.0758	36.7195	36.3572	36.117	35.9405	27.1885	26.9035	37.8684	37.8802	37.8564
29700	37.8756	37.8787	29.4559	20.9322	37.8717	35.0768	36.7195	36.3562	36.118	35.9385	27.1865	26.9025	37.8704	37.8772	37.8624
29730	37.8726	37.8737	29.4559	20.9512	37.8737	35.0758	36.7185	36.3562	36.12	35.9385	27.1885	26.9035	37.8694	37.8812	37.8694
29760	37.8736	37.8747	29.4569	20.9352	37.8697	35.0748	36.7175	36.3582	36.119	35.9375	27.1895	26.9035	37.8774	37.8802	37.8584
29790	37.8736	37.8757	29.4569	20.9242	37.8717	35.0748	36.7195	36.3562	36.12	35.9425	27.1895	26.9045	37.8744	37.8752	37.8614
29820	37.8746	37.8757	29.4589	20.9372	37.8697	35.0758	36.7185	36.3572	36.121	35.9385	27.1915	26.9055	37.8684	37.8802	37.8664
29850	37.8736	37.8757	29.4599	20.9022	37.8737	35.0758	36.7195	36.3582	36.119	35.9385	27.1885	26.9035	37.8724	37.8772	37.8634
29880	37.8766	37.8767	29.4589	20.9292	37.8697	35.0758	36.7175	36.3562	36.121	35.9415	27.1925	26.9045	37.8794	37.8792	37.8644
29910	37.8766	37.8757	29.4579	20.9502	37.8707	35.0748	36.7215	36.3582	36.121	35.9395	27.1915	26.9065	37.8744	37.8782	37.8654
29940	37.8746	37.8787	29.4599	20.9362	37.8727	35.0738	36.7195	36.3582	36.124	35.9405	27.1935	26.9065	37.8684	37.8712	37.8634
29970	37.8826	37.8807	29.4599	20.9042	37.8647	35.0728	36.7195	36.3582	36.121	35.9425	27.1935	26.9095	37.8553	37.8742	37.8544
30000	37.8786	37.8807	29.4599	20.8852	37.8687	35.0738	36.7205	36.3572	36.122	35.9415	27.1925	26.9095	37.8603	37.8832	37.8524
30030	37.8826	37.8857	29.4619	20.8882	37.8687	35.0738	36.7215	36.3602	36.123	35.9425	27.1945	26.9115	37.7943	37.8862	37.8674
30060	37.8846	37.8867	29.4629	20.8852	37.8757	35.0728	36.7225	36.3592	36.123	35.9435	27.1975	26.9105	37.8573	37.8752	37.8674
30090	37.8786	37.8787	29.4629	20.8742	37.8707	35.0728	36.7205	36.3612	36.123	35.9435	27.1945	26.9105	37.8794	37.8822	37.8634
30120	37.8806	37.8857	29.4609	20.9022	37.8697	35.0738	36.7235	36.3602	36.122	35.9425	27.1945	26.9125	37.8724	37.8752	37.8634
30150	37.8806	37.8837	29.4639	20.9052	37.8767	35.0708	36.7225	36.3612	36.122	35.9435	27.1965	26.9125	37.8684	37.8862	37.8074
30180	37.8816	37.8787	29.4629	20.8802	37.8747	35.0748	36.7225	36.3592	36.124	35.9455	27.1985	26.9125	37.8644	37.8852	37.8414
30210	37.8766	37.8757	29.4639	20.8912	37.8797	35.0728	36.7245	36.3612	36.125	35.9465	27.1985	26.9135	37.8764	37.8892	37.8734
30240	37.8846	37.8827	29.4619	20.9112	37.8757	35.0708	36.7215	36.3612	36.123	35.9455	27.1995	26.9135	37.8784	37.8852	37.8714
30270	37.8836	37.8827	29.4639	20.9422	37.8817	35.0708	36.7215	36.3622	36.124	35.9435	27.1995	26.9165	37.8774	37.8842	37.8744
30300	37.8826	37.8827	29.4659	20.8992	37.8807	35.0708	36.7255	36.3612	36.126	35.9455	27.2015	26.9155	37.8724	37.8882	37.8644
30330	37.8796	37.8777	29.4629	20.9022	37.8787	35.0678	36.7245	36.3612	36.125	35.9455	27.2005	26.9175	37.8814	37.8862	37.8674
30360	37.8776	37.8797	29.4649	20.9042	37.8737	35.0698	36.7245	36.3602	36.127	35.9465	27.2005	26.9175	37.8684	37.8852	37.8564
30390	37.8796	37.8827	29.4689	20.8662	37.8537	35.0708	36.7245	36.3612	36.125	35.9465	27.2025	26.9185	37.8684	37.8832	37.8204
30420	37.8776	37.8847	29.4679	20.8752	37.8697	35.0678	36.7245	36.3622	36.125	35.9495	27.2025	26.9185	37.8674	37.8782	37.8274
30450	37.8856	37.8877	29.4659	20.8962	37.8717	35.0688	36.7255	36.3622	36.127	35.9475	27.2045	26.9185	37.8353	37.8702	37.8534
30480	37.8896	37.8907	29.4659	20.8982	37.8857	35.0668	36.7255	36.3632	36.128	35.9485	27.2045	26.9205	37.8293	37.8872	37.8784
30510	37.8826	37.8827	29.4679	20.8972	37.8797	35.0678	36.7255	36.3632	36.125	35.9465	27.2055	26.9205	37.8704	37.8842	37.8744
30540	37.8786	37.8757	29.4669	20.8902	37.8727	35.0688	36.7245	36.3622	36.13	35.9465	27.2055	26.9195	37.8714	37.8822	37.8684
30570	37.8806	37.8817	29.4659	20.9002	37.8737	35.0658	36.7275	36.3632	36.127	35.9505	27.2065	26.9215	37.8704	37.8802	37.8674
30600	37.8766	37.8787	29.4689	20.9272	37.8717	35.0678	36.7265	36.3632	36.126	35.9485	27.2055	26.9215	37.8774	37.8822	37.8674
30630	37.8776	37.8767	29.4689	20.9522	37.8777	35.0658	36.7245	36.3662	36.129	35.9495	27.2065	26.9235	37.8724	37.8852	37.8614
30660	37.8736	37.8767	29.4669	20.9782	37.8697	35.0658	36.7265	36.3632	36.127	35.9495	27.2065	26.9235	37.8754	37.8782	37.8684
30690	37.8776	37.8777	29.4689	20.9852	37.8687	35.0648	36.7275	36.3652	36.13	35.9495	27.2045	26.9245	37.8674	37.8782	37.8664
30720	37.8776	37.8757	29.4709	20.9782	37.8727	35.0648	36.7275	36.3632	36.129	35.9525	27.2065	26.9265	37.8774	37.8782	37.8694
30750	37.8756	37.8807	29.4719	20.9432	37.8727	35.0648	36.7285	36.3632	36.129	35.9515	27.2075	26.9265	37.8714	37.8802	37.8564
30780	37.8806	37.8817	29.4719	20.9372	37.8737	35.0618	36.7295	36.3632	36.129	35.9495	27.2085	26.9275	37.8774	37.8812	37.8684
30810	37.8746	37.8757	29.4709	20.9342	37.8727	35.0638	36.7285	36.3632	36.13	35.9505	27.2085	26.9265	37.8684	37.8862	37.8704
30840	37.8766	37.8717	29.4729	20.9072	37.8727	35.0638	36.7285	36.3652	36.13	35.9525	27.2095	26.9275	37.8804	37.8822	37.8684
30870	37.8826	37.8787	29.4709	20.9422	37.8727	35.0618	36.7295	36.3632	36.131	35.9525	27.2115	26.9265	37.8784	37.8822	37.8624
30900	37.8796	37.8727	29.4729	20.9672	37.8777	35.0598	36.7285	36.3682	36.131	35.9525	27.2105	26.9285	37.8784	37.8882	37.8704
30930	37.8736	37.8777	29.4709	20.9592	37.8747	35.0628	36.7275	36.3672	36.13	35.9525	27.2115	26.9295	37.8794	37.8802	37.8694
30960	37.8786	37.8817	29.4719	20.9632	37.8747	35.0618	36.7285	36.3652	36.132	35.9535	27.2115	26.9275	37.8513	37.8822	37.8574
30990	37.8786	37.8807	29.4739	20.9712	37.8787	35.0598	36.7295	36.3652	36.13	35.9535	27.2125	26.9305	37.8664	37.8862	37.8604
31020	37.8766	37.8807	29.4729	20.9522	37.8797	35.0608	36.7305	36.3662	36.132	35.9535	27.2135	26.9335	37.8724	37.8802	37.8704
31050	37.8806	37.8807	29.4749	20.9532	37.8807	35.0598	36.7315	36.3672	36.133	35.9535	27.2155	26.9335	37.8774	37.8882	37.8714
31080	37.8766	37.8797	29.4739	20.9552	37.8757	35.0578	36.7305	36.3662	36.131	35.9545	27.2135	26.9315	37.8774	37.8872	37.8724
31110	37.8816	37.8837	29.4759	20.9462	37.8807	35.0568	36.7295	36.3662	36.134	35.9535	27.2135	26.9335	37.8814	37.8862	37.8754
31140	37.8816	37.8807	29.4769	20.9302	37.8737	35.0568	36.7305	36.3662	36.134	35.9535	27.2155	26.9345	37.8664	37.8842	37.8564
31170	37.8816	37.8817	29.4769	20.9112	37.8767	35.0558	36.7305	36.3672	36.133	35.9545	27.2155	26.9345	37.8734	37.8852	37.8734
31200	37.8796	37.8817	29.4779	20.9462	37.8797	35.0568	36.7305	36.3682	36.135	35.9545	27.2155	26.9345	37.8804	37.8912	37.8704
31230	37.8816	37.8787	29.4779	20.9172	37.8777	35.0578	36.7305	36.3662	36.132	35.9555	27.2165	26.9345	37.8794	37.8802	37.8684
31260	37.8776	37.8827	29.4799	20.8862	37.8757	35.0548	36.7305	36.3682	36.134	35.9555	27.2155	26.9365	37.8533	37.8872	37.8584
31290	37.8806	37.8777	29.4759	20.9012	37.8787	35.0578	36.7325	36.3662	36.134	35.9565	27.2165	26.9355	37.8854	37.8892	37.8704
31320	37.8786	37.8847	29.4779	20.8982	37.8787	35.0558	36.7345	36.3692	36.134	35.9565	27.2175	26.9365	37.8804	37.8922	37.8574
31350	37.8836	37.8847	29.4789	20.9012	37.8787	35.0578	36.7325	36.3702	36.135	35.9575	27.2185	26.9385	37.8834	37.8872	37.8714
31380	37.8806	37.8837	29.4779	20.8962	37.8807	35.0548	36.7325	36.3672	36.133	35.9575	27.2175	26.9375	37.8854	37.8842	37.8744
31410	37.8846	37.8887	29.4779	20.9142	37.8797	35.0528	36.7345	36.3682	36.135	35.9575	27.2175	26.9385	37.8804	37.8852	37.8694
31440	37.8836	37.8827	29.4809	20.8912	37.8847	35.0548	36.7345	36.3682	36.136	35.9585	27.2175	26.9365	37.8734	37.8812	37.8764
31470	37.8836	37.8827	29.4799	20.9172	37.8837	35.0528	36.7325	36.3692	36.137	35.9575	27.2175	26.9385	37.8834	37.8902	37.8714
31500	37.8826	37.8817	29.4829	20.9372	37.8757	35.0548	36.7365	36.3702	36.137	35.9555	27.2205	26.9405	37.8754	37.8902	37.8714
31530	37.8826	37.8837	29.4799	20.9202	37.8797	35.0528	36.7335	36.3702	36.135	35.9585	27.2195	26.9395	37.8794	37.8852	37.8744
31560	37.8816	37.8827	29.4789	20.9352	37.8797	35.0548	36.7325	36.3692	36.137	35.9595	27.2215	26.9405	37.8774	37.8862	37.8744
31590	37.8836	37.8847	29.4819	20.9112	37.8807	35.0548	36.7355	36.3692	36.138	35.9585	27.2205	26.9395	37.8854	37.8872	37.8734
31620	37.8766	37.8817	29.4799	20.9182	37.8847	35.0528	36.7365	36.3682	36.136	35.9605	27.2215	26.9415	37.8834	37.8912	37.8704
31650	37.8816	37.8857	29.4819	20.9112	37.8777	35.0548	36.7345	36.3682	36.135	35.9615	27.2215	26.9435	37.8754	37.8822	37.8714
31680	37.8786	37.8787	29.4819	20.9212	37.8837	35.0528	36.7345	36.3702	36.139	35.9585	27.2225	26.9425	37.8794	37.8842	37.8744
31710	37.8826	37.8797	29.4829	20.9122	37.8767	35.0518	36.7365	36.3702	36.138	35.9585	27.2215	26.9445	37.8774	37.8832	37.8734
31740	37.8816	37.8807	29.4839	20.9292	37.8827	35.0538	36.7365	36.3702	36.139	35.9615	27.2215	26.9445	37.8814	37.8842	37.8674
31770	37.8836	37.8817	29.4839	20.9732	37.8767	35.0528	36.7355	36.3702	36.139	35.9625	27.2245	26.9445	37.8834	37.8872	37.8724
31800	37.8796	37.8817	29.4859	20.9852	37.8707	35.0508	36.7355	36.3702	36.139	35.9635	27.2235	26.9445	37.8684	37.8822	37.8664
31830	37.8796	37.8837	29.4829	20.9532	37.8667	35.0508	36.7365	36.3722	36.138	35.9625	27.2225	26.9455	37.8664	37.8802	37.8534
31860	37.8836	37.8857	29.4859	20.9312	37.8737	35.0508	36.7375	36.3712	36.14	35.9645	27.2255	26.9465	37.8744	37.8842	37.8304
31890	37.8826	37.8777	29.4839	20.9332	37.8787	35.0508	36.7385	36.3722	36.138	35.9615	27.2235	26.9475	37.8714	37.8812	37.8684
31920	37.8786	37.8797	29.4859	20.9062	37.8787	35.0498	36.7375	36.3722	36.141	35.9635	27.2255	26.9485	37.8764	37.8882	37.8504
31950	37.8776	37.8817	29.4819	20.8892	37.8787	35.0488	36.7385	36.3702	36.14	35.9635	27.2245	26.9485	37.8824	37.8892	37.8654
31980	37.8796	37.8787	29.4849	20.8942	37.8717	35.0498	36.7355	36.3702	36.141	35.9625	27.2275	26.9495	37.8764	37.8822	37.8614
32010	37.8776	37.8767	29.4859	20.8922	37.8787	35.0488	36.7365	36.3712	36.141	35.9635	27.2275	26.9465	37.8754	37.8882	37.8654
32040	37.8786	37.8757	29.4859	20.8792	37.8777	35.0468	36.7375	36.3732	36.143	35.9645	27.2275	26.9485	37.8774	37.8842	37.8594
32070	37.8746	37.8797	29.4859	20.8682	37.8757	35.0468	36.7385	36.3722	36.14	35.9635	27.2295	26.9495	37.8804	37.8812	37.8684
32100	37.8786	37.8827	29.4869	20.8662	37.8757	35.0468	36.7404	36.3712	36.142	35.9645	27.2285	26.9495	37.8814	37.8842	37.8694
32130	37.8806	37.8787	29.4889	20.8682	37.8797	35.0478	36.7404	36.3742	36.14	35.9655	27.2275	26.9505	37.8824	37.8862	37.8744
32160	37.8756	37.8797	29.4879	20.9282	37.8737	35.0468	36.7385	36.3712	36.141	35.9645	27.2275	26.9505	37.8754	37.8822	37.8704
32190	37.8806	37.8817	29.4879	20.9302	37.8797	35.0478	36.7385	36.3732	36.142	35.9645	27.2305	26.9525	37.8814	37.8782	37.8724
32220	37.8786	37.8757	29.4879	20.8852	37.8767	35.0438	36.7404	36.3722	36.143	35.9655	27.2305	26.9525	37.8794	37.8822	37.8714
32250	37.8786	37.8787	29.4859	20.8932	37.8737	35.0458	36.7404	36.3722	36.141	35.9655	27.2295	26.9535	37.8704	37.8842	37.8694
32280	37.8776	37.8767	29.4869	20.8792	37.8797	35.0438	36.7424	36.3732	36.144	35.9665	27.2305	26.9525	37.8784	37.8852	37.8674
32310	37.8786	37.8757	29.4889	20.8882	37.8797	35.0458	36.7394	36.3732	36.142	35.9665	27.2315	26.9535	37.8834	37.8832	37.8684
32340	37.8766	37.8777	29.4909	20.8752	37.8717	35.0438	36.7414	36.3722	36.143	35.9685	27.2305	26.9535	37.8764	37.8812	37.8634
32370	37.8776	37.8807	29.4929	20.9062	37.8737	35.0438	36.7414	36.3732	36.143	35.9675	27.2325	26.9535	37.8754	37.8782	37.8694
32400	37.8756	37.8797	29.4909	20.9462	37.8767	35.0428	36.7434	36.3722	36.145	35.9675	27.2325	26.9555	37.8824	37.8772	37.8664
32430	37.8806	37.8817	29.4909	20.9442	37.8777	35.0408	36.7404	36.3742	36.144	35.9665	27.2345	26.9545	37.8714	37.8842	37.8654
32460	37.8786	37.8787	29.4889	20.9152	37.8777	35.0418	36.7414	36.3732	36.146	35.9685	27.2325	26.9555	37.8814	37.8832	37.8664
32490	37.8776	37.8847	29.4929	20.9022	37.8747	35.0428	36.7414	36.3742	36.146	35.9675	27.2345	26.9545	37.8784	37.8852	37.8714
32520	37.8756	37.8837	29.4919	20.8962	37.8707	35.0428	36.7434	36.3752	36.144	35.9675	27.2345	26.9555	37.8844	37.8802	37.8744
32550	37.8806	37.8817	29.4909	20.8812	37.8767	35.0418	36.7424	36.3752	36.144	35.9705	27.2355	26.9585	37.8854	37.8842	37.8704
32580	37.8806	37.8837	29.4939	20.8852	37.8667	35.0408	36.7434	36.3752	36.146	35.9705	27.2375	26.9595	37.8233	37.8812	37.8374
32610	37.8836	37.8847	29.4929	20.8852	37.8587	35.0418	36.7404	36.3762	36.146	35.9715	27.2365	26.9575	37.8423	37.8612	37.8354
32640	37.8816	37.8837	29.4929	20.8922	37.8767	35.0418	36.7414	36.3752	36.147	35.9715	27.2355	26.9595	37.8053	37.8802	37.8114
32670	37.8846	37.8837	29.4909	20.9082	37.8747	35.0428	36.7434	36.3772	36.146	35.9705	27.2355	26.9595	37.8333	37.8882	37.8464
32700	37.8746	37.8757	29.4939	20.9422	37.8757	35.0388	36.7414	36.3762	36.145	35.9735	27.2365	26.9605	37.8854	37.8822	37.8724
32730	37.8776	37.8817	29.4909	20.9062	37.8657	35.0408	36.7444	36.3762	36.147	35.9685	27.2375	26.9605	37.8774	37.8842	37.8464
32760	37.8746	37.8747	29.4929	20.9072	37.8737	35.0418	36.7454	36.3762	36.147	35.9725	27.2385	26.9615	37.8724	37.8832	37.8694
32790	37.8756	37.8817	29.4949	20.8802	37.8757	35.0398	36.7434	36.3762	36.148	35.9705	27.2365	26.9605	37.8744	37.8812	37.8644
32820	37.8736	37.8797	29.4949	20.8742	37.8777	35.0378	36.7434	36.3742	36.147	35.9705	27.2375	26.9625	37.8804	37.8852	37.8664
32850	37.8786	37.8797	29.4929	20.8692	37.8747	35.0388	36.7444	36.3782	36.147	35.9715	27.2395	26.9625	37.8774	37.8802	37.8674
32880	37.8736	37.8777	29.4949	20.8342	37.8717	35.0378	36.7454	36.3732	36.149	35.9735	27.2385	26.9625	37.8774	37.8862	37.8624
32910	37.8736	37.8787	29.4949	20.8232	37.8737	35.0368	36.7454	36.3752	36.147	35.9735	27.2385	26.9625	37.8764	37.8832	37.8714
32940	37.8776	37.8817	29.4969	20.8262	37.8767	35.0368	36.7454	36.3772	36.15	35.9735	27.2395	26.9625	37.8724	37.8852	37.8574
32970	37.8786	37.8797	29.4979	20.8832	37.8727	35.0358	36.7454	36.3772	36.149	35.9745	27.2405	26.9635	37.8844	37.8852	37.8734
33000	37.8746	37.8817	29.4969	20.9052	37.8737	35.0358	36.7464	36.3772	36.148	35.9735	27.2425	26.9625	37.8784	37.8782	37.8674
33030	37.8816	37.8807	29.4959	20.9102	37.8797	35.0358	36.7444	36.3762	36.149	35.9755	27.2415	26.9655	37.8694	37.8862	37.8534
33060	37.8846	37.8827	29.4969	20.9062	37.8807	35.0358	36.7474	36.3762	36.148	35.9755	27.2405	26.9665	37.8774	37.8922	37.8704
33090	37.8736	37.8807	29.4949	20.9632	37.8807	35.0328	36.7464	36.3772	36.149	35.9735	27.2415	26.9665	37.8814	37.8862	37.8744
33120	37.8796	37.8827	29.4949	21.0072	37.8807	35.0318	36.7464	36.3782	36.15	35.9745	27.2435	26.9655	37.8724	37.8932	37.8684
33150	37.8796	37.8837	29.4979	21.0222	37.8797	35.0338	36.7454	36.3762	36.148	35.9755	27.2425	26.9665	37.8784	37.8852	37.8654
33180	37.8796	37.8847	29.4969	20.9972	37.8807	35.0318	36.7454	36.3772	36.151	35.9745	27.2425	26.9685	37.8814	37.8832	37.8674
33210	37.8796	37.8827	29.4989	20.9822	37.8757	35.0328	36.7454	36.3772	36.15	35.9735	27.2425	26.9695	37.8824	37.8842	37.8744
33240	37.8816	37.8827	29.4959	20.9622	37.8737	35.0328	36.7454	36.3772	36.151	35.9755	27.2425	26.9695	37.8613	37.8802	37.8524
33270	37.8846	37.8857	29.4949	20.9792	37.8737	35.0288	36.7464	36.3792	36.153	35.9755	27.2435	26.9695	37.8664	37.8732	37.8654
33300	37.8866	37.8877	29.4989	20.9592	37.8727	35.0288	36.7454	36.3802	36.15	35.9755	27.2425	26.9685	37.8623	37.8852	37.8724
33330	37.8816	37.8827	29.4989	20.9582	37.8847	35.0278	36.7474	36.3782	36.152	35.9755	27.2435	26.9695	37.8824	37.8912	37.8704
33360	37.8836	37.8867	29.4989	21.0322	37.8717	35.0268	36.7474	36.3792	36.151	35.9745	27.2455	26.9695	37.8784	37.8782	37.8694
33390	37.8816	37.8827	29.5009	20.9802	37.8787	35.0278	36.7474	36.3792	36.152	35.9775	27.2445	26.9685	37.8583	37.8792	37.8714
33420	37.8826	37.8827	29.4999	21.0032	37.8777	35.0278	36.7504	36.3802	36.152	35.9755	27.2465	26.9725	37.8874	37.8912	37.8764
33450	37.8786	37.8817	29.5019	20.9712	37.8747	35.0238	36.7494	36.3772	36.153	35.9755	27.2435	26.9725	37.8784	37.8812	37.8654
33480	37.8786	37.8777	29.5009	21.0042	37.8757	35.0258	36.7494	36.3802	36.151	35.9775	27.2485	26.9735	37.8794	37.8852	37.8714
33510	37.8766	37.8797	29.5019	20.9892	37.8777	35.0248	36.7514	36.3792	36.153	35.9765	27.2485	26.9725	37.8764	37.8802	37.8704
33540	37.8786	37.8817	29.5009	20.9572	37.8737	35.0238	36.7494	36.3802	36.152	35.9775	27.2475	26.9725	37.8724	37.8782	37.8644
33570	37.8796	37.8747	29.5029	20.9632	37.8757	35.0238	36.7494	36.3782	36.154	35.9775	27.2475	26.9755	37.8814	37.8892	37.8694
33600	37.8796	37.8777	29.5019	20.9252	37.8697	35.0218	36.7504	36.3792	36.152	35.9785	27.2485	26.9745	37.8794	37.8792	37.8604
33630	37.8766	37.8817	29.5029	20.9752	37.8737	35.0238	36.7524	36.3792	36.153	35.9775	27.2485	26.9735	37.8694	37.8862	37.8654
33660	37.8806	37.8767	29.4989	20.9562	37.8747	35.0228	36.7494	36.3782	36.154	35.9765	27.2485	26.9745	37.8824	37.8832	37.8674
33690	37.8776	37.8777	29.5029	20.9222	37.8757	35.0228	36.7524	36.3812	36.155	35.9765	27.2495	26.9755	37.8754	37.8852	37.8694
33720	37.8786	37.8817	29.5039	20.9302	37.8727	35.0218	36.7504	36.3782	36.156	35.9805	27.2475	26.9785	37.8774	37.8812	37.8714
33750	37.8806	37.8777	29.5029	20.9462	37.8757	35.0228	36.7504	36.3812	36.154	35.9755	27.2485	26.9755	37.8804	37.8882	37.8654
33780	37.8826	37.8867	29.5019	20.9402	37.8777	35.0228	36.7504	36.3802	36.154	35.9795	27.2485	26.9765	37.8744	37.8842	37.8714
33810	37.8776	37.8777	29.5039	20.9652	37.8767	35.0228	36.7494	36.3792	36.153	35.9805	27.2525	26.9775	37.8834	37.8832	37.8674
33840	37.8766	37.8817	29.5049	20.9882	37.8767	35.0198	36.7504	36.3792	36.155	35.9795	27.2505	26.9775	37.8814	37.8832	37.8684
33870	37.8766	37.8827	29.5019	21.0342	37.8727	35.0198	36.7534	36.3792	36.156	35.9815	27.2525	26.9755	37.8754	37.8822	37.8744
33900	37.8846	37.8807	29.5049	21.0282	37.8777	35.0218	36.7534	36.3812	36.155	35.9805	27.2525	26.9785	37.8874	37.8862	37.8674
33930	37.8806	37.8797	29.5059	20.9992	37.8767	35.0208	36.7544	36.3802	36.155	35.9805	27.2525	26.9795	37.8824	37.8832	37.8714
33960	37.8806	37.8797	29.5049	20.9672	37.8767	35.0198	36.7534	36.3802	36.157	35.9825	27.2515	26.9785	37.8764	37.8862	37.8674
33990	37.8826	37.8827	29.5049	20.9502	37.8807	35.0168	36.7524	36.3802	36.156	35.9815	27.2535	26.9795	37.8774	37.8872	37.8664
34020	37.8776	37.8817	29.5069	20.9472	37.8757	35.0198	36.7544	36.3792	36.155	35.9815	27.2525	26.9785	37.8794	37.8792	37.8614
34050	37.8806	37.8787	29.5079	20.9052	37.8767	35.0168	36.7534	36.3782	36.156	35.9815	27.2555	26.9815	37.8794	37.8862	37.8724
34080	37.8756	37.8827	29.5059	20.9202	37.8797	35.0198	36.7524	36.3782	36.156	35.9815	27.2545	26.9805	37.8804	37.8892	37.8714
34110	37.8796	37.8797	29.5079	20.8742	37.8757	35.0178	36.7534	36.3802	36.157	35.9825	27.2575	26.9805	37.8684	37.8792	37.8584
34140	37.8786	37.8817	29.5059	20.8662	37.8717	35.0178	36.7534	36.3822	36.155	35.9805	27.2545	26.9815	37.8724	37.8762	37.7834
34170	37.8866	37.8847	29.5079	20.8672	37.8707	35.0168	36.7544	36.3822	36.156	35.9815	27.2555	26.9825	37.8774	37.8862	37.8684
34200	37.8736	37.8807	29.5079	20.9352	37.8737	35.0178	36.7534	36.3822	36.155	35.9835	27.2565	26.9835	37.8814	37.8862	37.8714
34230	37.8776	37.8797	29.5069	20.9282	37.8727	35.0178	36.7554	36.3802	36.156	35.9825	27.2565	26.9855	37.8824	37.8782	37.8694
34260	37.8766	37.8777	29.5079	20.9512	37.8687	35.0158	36.7544	36.3802	36.158	35.9865	27.2575	26.9815	37.8804	37.8802	37.8674
34290	37.8756	37.8797	29.5109	20.9192	37.8767	35.0158	36.7554	36.3782	36.157	35.9825	27.2575	26.9845	37.8573	37.8802	37.8664
34320	37.8776	37.8817	29.5089	20.9002	37.8747	35.0168	36.7544	36.3802	36.159	35.9835	27.2575	26.9835	37.8203	37.8752	37.8394
34350	37.8816	37.8877	29.5099	20.8962	37.8687	35.0158	36.7554	36.3802	36.159	35.9855	27.2605	26.9835	37.8674	37.8672	37.8004
34380	37.8786	37.8797	29.5099	20.8912	37.8777	35.0158	36.7544	36.3812	36.158	35.9855	27.2565	26.9845	37.8844	37.8872	37.8684
34410	37.8736	37.8797	29.5079	20.8922	37.8747	35.0158	36.7534	36.3812	36.158	35.9825	27.2595	26.9845	37.8794	37.8762	37.8664
34440	37.8716	37.8757	29.5089	20.9332	37.8707	35.0158	36.7544	36.3812	36.158	35.9835	27.2595	26.9835	37.8804	37.8772	37.8654
34470	37.8766	37.8777	29.5119	20.9592	37.8727	35.0158	36.7564	36.3832	36.156	35.9845	27.2585	26.9835	37.8714	37.8772	37.8634
34500	37.8716	37.8777	29.5099	20.9642	37.8687	35.0158	36.7554	36.3792	36.157	35.9855	27.2605	26.9855	37.8704	37.8762	37.8654
34530	37.8776	37.8797	29.5119	20.9522	37.8707	35.0158	36.7564	36.3832	36.161	35.9845	27.2625	26.9855	37.8714	37.8802	37.8224
34560	37.8786	37.8827	29.5099	20.9062	37.8707	35.0168	36.7554	36.3822	36.16	35.9845	27.2605	26.9855	37.8613	37.8812	37.8634
34590	37.8736	37.8767	29.5089	20.8902	37.8747	35.0158	36.7574	36.3822	36.16	35.9855	27.2595	26.9865	37.8784	37.8802	37.8664
34620	37.8746	37.8767	29.5119	20.8762	37.8667	35.0148	36.7554	36.3842	36.161	35.9875	27.2615	26.9875	37.8754	37.8782	37.8624
34650	37.8716	37.8767	29.5109	20.9102	37.8677	35.0138	36.7544	36.3812	36.159	35.9845	27.2615	26.9885	37.8724	37.8812	37.8534
34680	37.8746	37.8767	29.5119	20.9032	37.8667	35.0128	36.7554	36.3832	36.159	35.9865	27.2605	26.9905	37.8714	37.8772	37.8354
34710	37.8666	37.8707	29.5139	20.9122	37.8697	35.0128	36.7554	36.3822	36.16	35.9865	27.2615	26.9905	37.8794	37.8792	37.8654
34740	37.8716	37.8737	29.5139	20.9122	37.8687	35.0138	36.7554	36.3832	36.16	35.9855	27.2645	26.9885	37.8694	37.8732	37.8634
34770	37.8736	37.8757	29.5099	20.9212	37.8637	35.0128	36.7564	36.3812	36.159	35.9865	27.2635	26.9915	37.8774	37.8752	37.8674
34800	37.8716	37.8767	29.5119	20.9132	37.8737	35.0128	36.7574	36.3842	36.16	35.9885	27.2645	26.9915	37.8764	37.8832	37.8664
34830	37.8746	37.8767	29.5129	20.9312	37.8627	35.0118	36.7574	36.3832	36.16	35.9895	27.2645	26.9925	37.8403	37.8762	37.8364
34860	37.8826	37.8807	29.5119	20.9232	37.8737	35.0098	36.7544	36.3832	36.16	35.9895	27.2645	26.9915	37.8603	37.8752	37.8684
34890	37.8736	37.8747	29.5139	20.9242	37.8767	35.0098	36.7574	36.3822	36.16	35.9865	27.2635	26.9905	37.8784	37.8852	37.8684
34920	37.8736	37.8737	29.5119	20.9442	37.8697	35.0108	36.7584	36.3842	36.162	35.9865	27.2635	26.9915	37.8734	37.8802	37.8654
34950	37.8766	37.8777	29.5119	20.9122	37.8717	35.0108	36.7574	36.3842	36.161	35.9885	27.2645	26.9935	37.8764	37.8802	37.8604
34980	37.8766	37.8737	29.5119	20.9192	37.8737	35.0098	36.7574	36.3832	36.161	35.9875	27.2635	26.9935	37.8744	37.8772	37.8684
[truncated: 19,089 more rows]

## Sheet: PVC_36
seconds	water_bottom_left	water_top_left	ecoglas_bottom_left	air	water_bottom_right	paraffin_top	paraffin_center	paraffin_bottom	ecoglas_PVC_bottom	ecoglas_PVC_bottom_2	ecoglas_top_right	ecoglas_bottom_right	water_top_right	water_center_right	water_top_right_2
[truncated: 20,462 more rows]

[truncated: 3 more sheets: PVC_34, PVC_40, PS_34]
