# Supplementary material for: Paraffin wax as self-sealing insulation material of seasonal sensible heat storage systems—A laboratory study
Source: PLoS One. 2020 Jul 29;15(7):e0236056. doi: 10.1371/journal.pone.0236056 (PMC7390307; doi:10.1371/journal.pone.0236056)
Supplement: S2 Table — (XLSX) [file pone.0236056.s002.xlsx]

## Sheet: Directions
Type	Area (mm2)	Direction	Surrounding material	Surrounding material, diameter (mm)	Height (mm)	Width (mm)	Length (mm)	Mass (g)	V total (cm3)	V Paraffin (cm3)
Fissure	20	vertical	Sand	<2	29	40	17	12	20	9
Fissure	20	vertical	Glass balls	3	45	55	5	11	12	5
Fissure	20	horizontal	Sand	<2	49	59	20	25	58	36
Fissure	40	vertical	Sand	<2	105	52	25	43	137	53
Single hole	380	n/a	Sand	<2	56	37	18	12	37	13
Perforated zone	23.6	n/a	Sand	<2	101	54	22	85	120	80
